# Supplementary material for: Temperate phage-antibiotic synergy is widespread—extending to Pseudomonas—but varies by phage, host strain, and antibiotic pairing
Source: mBio. 2024 Dec 20;16(2):e02559-24. doi: 10.1128/mbio.02559-24 (PMC11796409; doi:10.1128/mbio.02559-24)
Supplement: Supplemental tables — Raw data tables. [file mbio.02559-24-s0005.xlsx]

## Sheet: Fig. 1c
Rows = MOI, Column = antibiotic concentration in ug/mL ciprofloxacin
PHAGE FLORA												PHAGE FRIZZY												PHAGE ZILLA												PHAGE PRESTO												PHAGE NOX
B1												B1												B1												B1												B1
	0	0.002	0.005	0.01	0.02	0.039	0.078	0.156	0.078	0.625			0	0.00244141	0.00488281	0.00976562	0.0195312	0.0390625	0.078125	0.15625	0.078125	0.625			0	0.00244141	0.00488281	0.00976562	0.0195312	0.0390625	0.078125	0.15625	0.078125	0.625			0	0.00244141	0.00488281	0.00976562	0.0195312	0.0390625	0.078125	0.15625	0.078125	0.625			0
40	0.358	0.393	0.334	0.28	0.156	0.089	0.008	0.01	0.01	0.011		40	0.571	0.482	0.417	0.261	0.076	0.016	0.006	0.006	0.005	0.007		40	0.128	0.181	0.166	0.135	0.048	0.01	0.008	0.007	0.006	0.011		40	0.483	0.419	0.325	0.216	0.059	0.022	0.004	0.005	0.004	0.004		40	0.409
20	0.396	0.453	0.386	0.365	0.193	0.072	0.005	0.006	0.005	0.008		20	0.643	0.611	0.559	0.376	0.149	0.018	0.007	0.014	0.014	0.007		20	0.239	0.356	0.385	0.299	0.132	0.009	0.007	0.005	0.006	0.006		20	0.474	0.407	0.423	0.295	0.087	0.015	0.004	0.004	0.002	0.004		20	0.39
10	0.471	0.484	0.5	0.41	0.259	0.072	0.003	0.004	0.003	0.005		10	0.655	0.633	0.701	0.43	0.221	0.015	0.011	0.008	0.006	0.006		10	0.285	0.369	0.389	0.337	0.178	0.016	0.01	0.005	0.007	0.006		10	0.498	0.48	0.462	0.384	0.136	0.013	0.007	0.004	0.029	0.004		10	0.41
5	0.451	0.512	0.47	0.411	0.265	0.094	0.039	0.006	0.003	0.004		5	0.649	0.596	0.645	0.441	0.19	0.017	0.013	0.011	0.011	0.005		5	0.321	0.401	0.376	0.294	0.173	0.029	0.014	0.013	0.042	0.024		5	0.536	0.458	0.465	0.396	0.166	0.014	0.007	0.047	0.003	0.012		5	0.408
2.5	0.442	0.519	0.475	0.412	0.268	0.105	0.007	0.006	0.031	0.007		2.5	0.625	0.616	0.645	0.439	0.168	0.04	0.015	0.073	0.01	0.058		2.5	0.315	0.368	0.357	0.298	0.157	0.06	0.023	0.02	0.081	0.046		2.5	0.489	0.442	0.433	0.345	0.167	0.014	0.009	0.005	0.001	0.001		2.5	0.418
1.25	0.479	0.523	0.456	0.363	0.268	0.053	0.009	0.008	0.008	0.016		1.25	0.7	0.648	0.635	0.5	0.179	0.065	0.02	0.083	0.085	0.021		1.25	0.266	0.319	0.322	0.254	0.136	0.076	0.026	0.019	0.064	0.033		1.25	0.445	0.379	0.374	0.28	0.167	0.013	0.011	0.013	0.004	0.008		1.25	0.502
0	0.885	0.459	0.839	0.31	0.184	0.104	0.04	0.066	0.087	0.093		0	0.615	0.624	0.536	0.424	0.304	0.106	0.044	0.061	0.063	0.064		0	0.821	0.73	0.368	0.303	0.335	0.563	0.066	0.098	0.091	0.062		0	0.837	0.71	0.656	0.518	0.283	0.121	0.035	0.056	0.051	0.024		0	0.651
B2												B2												B2												B2												B2
	0	0.002	0.005	0.01	0.02	0.039	0.078	0.156	0.078	0.625			0	0.00244141	0.00488281	0.00976562	0.0195312	0.0390625	0.078125	0.15625	0.078125	0.625			0	0.00244141	0.00488281	0.00976562	0.0195312	0.0390625	0.078125	0.15625	0.078125	0.625			0	0.00244141	0.00488281	0.00976562	0.0195312	0.0390625	0.078125	0.15625	0.078125	0.625			0
40	0.33	0.303	0.277	0.244	0.156	0.056	0.008	0.049	0.012	0.012		40	0.557	0.505	0.382	0.22	0.078	0.018	0.003	0.005	0.009	0.004		40	0.185	0.205	0.203	0.118	0.041	0.008	0.005	0.004	0.004	0.007		40	0.644	0.471	0.365	0.218	0.068	0.019	0.002	0.003	0.002	0.004		40	0.449
20	0.453	0.428	0.424	0.355	0.2	0.091	0.073	0.005	0.005	0.008		20	0.664	0.663	0.517	0.35	0.13	0.011	0.018	0.004	0.003	0.006		20	0.267	0.314	0.347	0.259	0.141	0.009	0.004	0.003	0.004	0.002		20	0.592	0.496	0.46	0.305	0.079	0.012	0.002	0.002	0	0.003		20	0.462
10	0.43	0.481	0.531	0.394	0.217	0.109	0.006	0.004	0.003	0.006		10	0.684	0.626	0.572	0.433	0.173	0.015	0.009	0.007	0.008	0.005		10	0.272	0.357	0.351	0.331	0.17	0.014	0.008	0.004	0.006	0.003		10	0.555	0.505	0.49	0.364	0.178	0.017	0.003	0.003	0.002	0.002		10	0.373
5	0.422	0.519	0.569	0.406	0.266	0.104	0.006	0.005	0.004	0.005		5	0.606	0.587	0.593	0.432	0.19	0.017	0.013	0.019	0.015	0.019		5	0.278	0.364	0.327	0.319	0.161	0.022	0.012	0.01	0.01	0.021		5	0.55	0.49	0.458	0.392	0.196	0.017	0.025	0.004	0.001	0.002		5	0.361
2.5	0.436	0.511	0.509	0.402	0.277	0.075	0.049	0.005	0.004	0.009		2.5	0.65	0.614	0.592	0.418	0.196	0.045	0.016	0.031	0.065	0.037		2.5	0.333	0.349	0.33	0.26	0.161	0.046	0.019	0.017	0.062	0.05		2.5	0.52	0.446	0.419	0.328	0.172	0.014	0.007	0.007	0.002	0.002		2.5	0.385
1.25	0.437	0.51	0.491	0.378	0.183	0.06	0.009	0.052	0.003	0.002		1.25	0.654	0.628	0.562	0.408	0.183	0.087	0.019	0.044	0.084	0.037		1.25	0.265	0.269	0.265	0.23	0.115	0.072	0.02	0.043	0.055	0.004		1.25	0.476	0.416	0.388	0.289	0.165	0.011	0.008	0.006	0.006	0.012		1.25	0.698
0	0.544	0.559	0.407	0.28	0.672	0.546	0.032	0.097	0.118	0.046		0	0.614	0.566	0.507	0.419	0.278	0.121	0.038	0.048	0.023	0.046		0	0.81	0.393	0.343	0.784	0.144	0.173	0.042	0.102	0.116	0.065		0	0.798	0.596	0.6	0.449	0.285	0.128	0.038	0.102	0.044	0.001		0	0.883
B3												B3												B3												B3												B3
	0	0.002	0.005	0.01	0.02	0.039	0.078	0.156	0.078	0.625			0	0.00244141	0.00488281	0.00976562	0.0195312	0.0390625	0.078125	0.15625	0.078125	0.625			0	0.00244141	0.00488281	0.00976562	0.0195312	0.0390625	0.078125	0.15625	0.078125	0.625			0	0.00244141	0.00488281	0.00976562	0.0195312	0.0390625	0.078125	0.15625	0.078125	0.625			0
40	0.4	0.371	0.346	0.226	0.121	0.067	0.068	0.008	0.007	0.009		40	0.53625	0.45225	0.31325	0.19525	0.05625	0.01925	0.00525	0.00525	0.00525	0.00525		40	0.184	0.198	0.206	0.119	0.057	0.009	0.008	0.007	0.007	0.011		40	0.646	0.435	0.421	0.254	0.078	0.024	0.003	0.005	0.004	0.005		40	0.479
20	0.434	0.47	0.469	0.408	0.217	0.084	0.003	0.005	0.002	0.007		20	0.58925	0.54925	0.46225	0.39125	0.09825	0.00825	0.00425	0.00325	0.00325	0.00325		20	0.318	0.281	0.334	0.251	0.124	0.009	0.009	0.006	0.009	0.007		20	0.589	0.499	0.461	0.311	0.108	0.032	0.005	0.003	0.002	0.005		20	0.37
10	0.455	0.536	0.506	0.416	0.256	0.154	0.002	0.004	0.002	0.006		10	0.61625	0.55325	0.53625	0.43225	0.12325	0.01125	0.00825	0.00325	0.00125	0.00325		10	0.297	0.362	0.36	0.347	0.169	0.013	0.009	0.006	0.008	0.008		10	0.677	0.536	0.525	0.422	0.231	0.026	0.006	0.004	0.003	0.005		10	0.418
5	0.457	0.537	0.493	0.413	0.284	0.076	0.005	0.003	0.001	0.003		5	0.52325	0.59325	0.53525	0.42225	0.15225	0.01525	0.00825	0.00425	0.04925	0.01425		5	0.333	0.353	0.355	0.281	0.151	0.019	0.011	0.01	0.045	0.012		5	0.572	0.536	0.525	0.439	0.206	0.036	0.01	0.009	0.006	0.004		5	0.361
2.5	0.47	0.525	0.532	0.454	0.284	0.139	0.006	0.1	0.001	0.005		2.5	0.57725	0.57925	0.55925	0.45925	0.20925	0.04625	0.01125	0.03125	0.03625	0.02325		2.5	0.295	0.3	0.307	0.264	0.127	0.04	0.015	0.01	0.064	0.034		2.5	0.597	0.491	0.488	0.385	0.198	0.02	0.01	0.006	0.007	0.003		2.5	0.507
1.25	0.496	0.548	0.51	0.389	0.263	0.034	0.007	0.006	0.023	0.028		1.25	0.65225	0.57725	0.52825	0.42925	0.15425	0.04825	0.01525	0.06725	0.07825	0.02525		1.25	0.278	0.272	0.234	0.168	0.123	0.083	0.017	0.01	0.048	0.052		1.25	0.521	0.428	0.415	0.342	0.17	0.012	0.012	0.02	0.004	0.015		1.25	0.629
0	0.491	0.472	0.413	0.834	0.767	0.585	0.08	0.124	0.1	0.08		0	0.59125	0.52425	0.47325	0.36225	0.18325	0.07725	0.02825	0.04725	0.00325	0.00925		0	0.854	0.764	0.817	0.865	0.36	0.495	0.048	0.083	0.026	0.055		0	0.711	0.652	0.655	0.583	0.307	0.136	0.06	0.045	0.049	0.026		0	0.915
B4
	0	0.00244141	0.00488281	0.00976562	0.0195312	0.0390625	0.078125	0.15625	0.078125	0.625
40	0.475	0.468	0.41	0.27	0.083	0.038	0.012	0.013	0.013	0.013
20	0.583	0.535	0.518	0.372	0.134	0.053	0.004	0.006	0.005	0.009
10	0.614	0.575	0.512	0.409	0.189	0.062	0.007	0.003	0.003	0.005
5	0.628	0.578	0.524	0.41	0.192	0.064	0.066	0.003	0.003	0.003
2.5	0.614	0.538	0.512	0.423	0.185	0.034	0.013	0.052	0.001	0.001
1.25	0.627	0.623	0.555	0.438	0.152	0.015	0.009	0.005	0.004	0.005
0	0.589	0.546	0.484	0.405	0.26	0.098	0.039	0.03	0.001	0.046
B5
	0	0.00244141	0.00488281	0.00976562	0.0195312	0.0390625	0.078125	0.15625	0.078125	0.625
40	0.541	0.52	0.339	0.243	0.094	0.035	0.014	0.014	0.018	0.014
20	0.558	0.554	0.412	0.356	0.189	0.033	0.022	0.009	0.008	0.009
10	0.59	0.545	0.499	0.399	0.181	0.045	0.005	0.005	0.005	0.005
5	0.613	0.559	0.52	0.398	0.198	0.076	0.013	0.005	0.015	0.005
2.5	0.568	0.554	0.525	0.376	0.182	0.023	0.011	0.004	0.004	0.004
1.25	0.594	0.584	0.542	0.448	0.177	0.03	0.007	0.006	0.003	0.005
0	0.591	0.531	0.447	0.392	0.27	0.114	0.035	0.045	0.048	0.04
PHAGE SLUMBER												PHAGE BUSKER												PHAGE EMBER												PHAGE MEADOW												PHAGE HALI
B1												B1												B1												B1												B1
	0	0.00244141	0.00488281	0.00976562	0.0195312	0.0390625	0.078125	0.15625	0.078125	0.625			0	0.00244141	0.00488281	0.00976562	0.0195312	0.0390625	0.078125	0.15625	0.078125	0.625			0	0.00244141	0.00488281	0.00976562	0.0195312	0.0390625	0.078125	0.15625	0.078125	0.625			0	0.00244141	0.00488281	0.00976562	0.0195312	0.0390625	0.078125	0.15625	0.078125	0.625			0
40	0.467	0.492	0.422	0.383	0.166	0.051	0.007	0.008	0.007	0.008		40	0.387	0.373	0.325	0.236	0.138	0.049	0.006	0.007	0.006	0.013		40	0.443	0.422	0.393	0.278	0.062	0.008	0.003	0.004	0.002	0.002		40	0.261	0.387	0.325	0.37	0.118	0.021	0.004	0.004	0.002	0.001		40	0.369
20	0.569	0.546	0.526	0.46	0.217	0.03	0.004	0.003	0.003	0.003		20	0.534	0.469	0.455	0.385	0.228	0.038	0.004	0.003	0.002	0.004		20	0.526	0.491	0.425	0.337	0.127	0.009	0.004	0.007	0.001	0.003		20	0.354	0.437	0.443	0.374	0.211	0.06	0.008	0.005	0.001	0.002		20	0.268
10	0.578	0.559	0.575	0.492	0.257	0.087	0.004	0.006	0	0.002		10	0.491	0.496	0.472	0.389	0.25	0.035	0.003	0.001	0	0.003		10	0.644	0.535	0.529	0.403	0.149	0.013	0.005	0.004	0.002	0.002		10	0.341	0.372	0.374	0.382	0.358	0.108	0.015	0.01	0.009	0.002		10	0.277
5	0.609	0.59	0.584	0.509	0.269	0.015	0.005	0.008	0	0		5	0.572	0.501	0.48	0.402	0.211	0.015	0.003	0.011	0	0		5	0.69	0.51	0.549	0.417	0.188	0.012	0.009	0.009	0.004	0.001		5	0.376	0.395	0.391	0.374	0.352	0.227	0.025	0.019	0.051	0.006		5	0.25
2.5	0.615	0.604	0.623	0.515	0.218	0.017	0.012	0.003	0	0		2.5	0.607	0.502	0.486	0.41	0.18	0.012	0.002	0	0	0		2.5	0.575	0.535	0.468	0.379	0.155	0.014	0.008	0.008	0.004	0		2.5	0.421	0.42	0.418	0.401	0.382	0.196	0.025	0.018	0.01	0.003		2.5	0.243
1.25	0.679	0.635	0.655	0.518	0.205	0.013	0.012	0.009	0	0.001		1.25	0.619	0.588	0.581	0.414	0.172	0.01	0.004	0.026	0.024	0		1.25	0.694	0.507	0.468	0.361	0.149	0.02	0.012	0.022	0.004	0		1.25	0.307	0.358	0.281	0.242	0.229	0.094	0.034	0.022	0.064	0.025		1.25	0.23
0	0.78	0.962	0.716	0.657	0.75	0.095	0.029	0.048	0.074	0		0	0.828	1.051	1.095	0.739	0.547	0.274	0.021	0.04	0.047	0.033		0	0.769	0.608	0.751	0.477	0.236	0.173	0.058	0.027	0.052	0.016		0	0.922	1.142	0.918	0.828	0.738	0.514	0.079	0.054	0.059	0.021		0	0.828
B2												B2												B2												B2												B2
	0	0.00244141	0.00488281	0.00976562	0.0195312	0.0390625	0.078125	0.15625	0.078125	0.625			0	0.00244141	0.00488281	0.00976562	0.0195312	0.0390625	0.078125	0.15625	0.078125	0.625			0	0.00244141	0.00488281	0.00976562	0.0195312	0.0390625	0.078125	0.15625	0.078125	0.625			0	0.00244141	0.00488281	0.00976562	0.0195312	0.0390625	0.078125	0.15625	0.078125	0.625			0
40	0.454	0.411	0.387	0.373	0.132	0.024	0.008	0.009	0.008	0.01		40	0.339	0.319	0.236	0.232	0.135	0.038	0.006	0.008	0.006	0.009		40	0.3822	0.3832	0.3482	0.2402	0.0472	0.0022	0.0002	0.0022	0.0012	0.0012		40	0.243	0.308	0.364	0.301	0.044	0.006	0	0	-0.001	0.001		40	0.16
20	0.576	0.493	0.538	0.434	0.205	0.017	0.004	0.004	0.004	0.006		20	0.511	0.467	0.455	0.391	0.224	0.049	0.004	0.003	0.003	0.006		20	0.5412	0.4522	0.4392	0.3032	0.1002	0.0082	0.0042	0.0032	0.0022	0.0042		20	0.333	0.428	0.435	0.343	0.2	0.027	0.005	-0.001	0	0		20	0.275
10	0.61	0.522	0.565	0.468	0.199	0.01	0.003	0.003	0.002	0.004		10	0.551	0.506	0.478	0.433	0.238	0.044	0.005	0.004	0.004	0.004		10	0.5592	0.4972	0.4582	0.3802	0.1252	0.0122	0.0042	0.0042	0.0032	0.0022		10	0.323	0.37	0.367	0.414	0.288	0.056	0.011	0.076	0.021	0		10	0.273
5	0.637	0.58	0.567	0.466	0.23	0.016	0.006	0.004	0.001	0.003		5	0.551	0.553	0.496	0.443	0.229	0.044	0.005	0.004	0.003	0.003		5	0.5212	0.4472	0.4772	0.3462	0.1592	0.0102	0.0082	0.0052	0.0022	0.0012		5	0.376	0.395	0.394	0.38	0.401	0.07	0.013	0.079	0.08	0.009		5	0.268
2.5	0.64	0.616	0.592	0.468	0.205	0.014	0.009	0.004	0.001	0.002		2.5	0.6	0.586	0.58	0.42	0.177	0.036	0.004	0.003	0.002	0.002		2.5	0.5052	0.4592	0.4622	0.3412	0.1272	0.0142	0.0092	0.0052	0.0032	0.0022		2.5	0.278	0.254	0.238	0.201	0.233	0.063	0.015	0.099	0.069	0.018		2.5	0.215
1.25	0.66	0.591	0.625	0.524	0.284	0.11	0.1	0.019	0.013	0.012		1.25	0.648	0.58	0.571	0.428	0.187	0.016	0.026	0.003	0.001	0.002		1.25	0.4642	0.4282	0.3622	0.3032	0.1162	0.0202	0.0112	0.0082	0.0032	0.0002		1.25	0.398	0.43	0.411	0.286	0.584	0.182	0.026	0.082	0.081	0.012		1.25	0.212
0	1.011	0.936	1.045	0.829	0.759	0.251	0.036	0.062	0.057	0.001		0	0.904	0.937	0.815	0.834	0.364	0.108	0.023	0.088	0.081	0.019		0	0.9632	0.9082	0.8382	0.8032	0.7302	0.4842	0.0712	0.0892	0.0892	0.0172		0	0.693	0.656	0.563	0.448	0.217	0.089	0.022	0.048	-0.001	0.015		0	0.857
B3												B3												B3												B3												B3
	0	0.00244141	0.00488281	0.00976562	0.0195312	0.0390625	0.078125	0.15625	0.078125	0.625			0	0.00244141	0.00488281	0.00976562	0.0195312	0.0390625	0.078125	0.15625	0.078125	0.625			0	0.00244141	0.00488281	0.00976562	0.0195312	0.0390625	0.078125	0.15625	0.078125	0.625			0	0.00244141	0.00488281	0.00976562	0.0195312	0.0390625	0.078125	0.15625	0.078125	0.625			0
40	0.458	0.437	0.436	0.367	0.171	0.027	0.01	0.009	0.008	0.008		40	0.20725	0.21425	0.27825	0.20925	0.09825	0.04125	0.00625	0.00825	0.00725	0.00925		40	0.357	0.317	0.313	0.195	0.043	0.002	0.003	0.004	0.002	0.001		40	0.181	0.315	0.264	0.18	0.065	0.007	0.001	0.001	0	0		40	0.164
20	0.502	0.575	0.5	0.456	0.222	0.021	0.007	0.005	0.003	0.004		20	0.36525	0.36625	0.46325	0.41125	0.23325	0.05425	0.00425	0.00425	0.00425	0.00525		20	0.446	0.431	0.405	0.293	0.1	0.008	0.003	0.001	0	0		20	0.369	0.39	0.387	0.319	0.16	0.023	0.003	0.002	0	0		20	0.315
10	0.587	0.609	0.589	0.514	0.264	0.018	0.006	0.004	0.004	0.003		10	0.49125	0.55325	0.55425	0.44325	0.25925	0.05225	0.00525	0.00325	0.00225	0.00325		10	0.496	0.458	0.414	0.312	0.114	0.008	0.007	0.004	0.003	0.004		10	0.345	0.484	0.467	0.399	0.245	0.058	0.007	0.006	0.004	0.001		10	0.303
5	0.639	0.584	0.564	0.528	0.287	0.027	0.007	0.006	0.004	0.002		5	0.51825	0.59025	0.52825	0.49225	0.31225	0.05025	0.00425	0.00325	0.00225	0.00325		5	0.457	0.437	0.452	0.313	0.092	0.011	0.008	0.004	0.007	0.001		5	0.388	0.404	0.367	0.429	0.315	0.087	0.008	0.003	0.028	0		5	0.29
2.5	0.631	0.56	0.536	0.486	0.281	0.026	0.012	0.007	0.004	0.002		2.5	0.57425	0.59825	0.55925	0.58825	0.29325	0.08125	0.00325	0.00125	0.00225	0.00225		2.5	0.435	0.449	0.401	0.304	0.093	0.013	0.01	0.004	0.005	0.001		2.5	0.394	0.412	0.384	0.369	0.411	0.149	0.011	0.061	0.01	0.012		2.5	0.232
1.25	0.665	0.554	0.549	0.444	0.218	0.033	0.009	0.007	0.005	0.001		1.25	0.65525	0.62825	0.66825	0.61625	0.27925	0.03925	0.01025	0.00325	0.00325	0.00225		1.25	0.453	0.415	0.409	0.292	0.113	0.017	0.013	0.006	0	0.002		1.25	0.413	0.414	0.392	0.393	0.535	0.209	0.013	0.011	0.067	0.003		1.25	0.272
0	0.988	1.073	1.093	0.796	0.518	0.227	0.061	0.023	0.048	0.003		0	1.11425	0.75725	0.93925	0.56225	0.18525	0.15125	0.03425	0.02525	0.04125	0.00725		0	1.029	0.876	0.819	0.808	0.738	0.447	0.078	0.098	0.082	0.022		0	0.93	0.837	0.798	0.79	0.682	0.246	0.036	0.065	0.043	0		0	0.869
PHAGE CINDER
B1
	0	0.00244141	0.00488281	0.00976562	0.0195312	0.0390625	0.078125	0.15625	0.078125	0.625
40	0.363	0.226	0.249	0.1	0.049	0.027	0.015	0.015	0.03	0.014
20	0.272	0.265	0.221	0.174	0.081	0.041	0.012	0.012	0.014	0.009
10	0.301	0.275	0.267	0.228	0.079	0.055	0.024	0.013	0.054	0.022
5	0.29	0.291	0.258	0.183	0.079	0.037	0.016	0.01	0.011	0.003
2.5	0.265	0.244	0.264	0.173	0.089	0.046	0.016	0.01	0.023	0.024
1.25	0.248	0.275	0.246	0.188	0.093	0.069	0.017	0.01	0.043	0.019
0	0.792	0.677	0.624	0.472	0.239	0.102	0.02	0.015	0.012	0.015
B2
	0	0.00244141	0.00488281	0.00976562	0.0195312	0.0390625	0.078125	0.15625	0.078125	0.625
40	0.296	0.256	0.175	0.104	0.073	0.029	0.016	0.012	0.019	Not tested
20	0.26	0.28	0.298	0.122	0.07	0.042	0.012	0.047	contamination
10	0.444	0.295	0.257	0.172	0.094	0.054	0.016	0.073	0.067
5	0.305	0.251	0.289	0.192	0.095	0.049	0.015	0.012	0.013
2.5	0.256	0.243	0.277	0.227	0.124	0.088	0.017	0.01	0.007
1.25	0.234	0.269	0.255	0.159	0.125	0.069	0.014	0.007	0.013
0	0.79	0.719	0.664	0.525	0.29	0.082	0.02	0.01	0.002
B3
	0	0.00244141	0.00488281	0.00976562	0.0195312	0.0390625	0.078125	0.15625	0.078125	0.625
40	0.349	0.314	0.256	0.212	0.097	0.002	0	0	0	0.006
20	0.503	0.544	0.451	0.358	0.145	0.011	0	0	0	0.003
10	0.574	0.603	0.548	0.444	0.177	0.039	0	0	0	0
5	0.549	0.571	0.532	0.427	0.182	0.011	0	0.012	0	0
2.5	0.564	0.595	0.543	0.453	0.167	0.009	0.012	0.001	0	0
1.25	0.574	0.58	0.532	0.451	0.15	0.006	0.002	0.003	0	0.001
0	1.022	0.472	0.438	0.312	0.13	0.127	0.022	0.077	0.083	0.054
[truncated: 43 more columns]

## Sheet: Fig. 2b
Host range
	C0072	C0400	C0062	C0098	C0203	C0262	C0263	C0295	C0365	C0225	C0410	C0179	C0030	C0178	C0200	C0254	C0261	C0409	C0176	C0294	C0356	C0166	C0245	C0056	C0057	C0155	C0275	C0293	C0099	C100	C0213	C0284	C0139	C0305	C0398	C0332	C0335	C0274	C0231
Busker	1	1	1	1	1	1	1	1	1	1	1	1	1	1	1	1	1	1	1	1	1	1	1	1	1	1	1	0	0	0	1	1	1	0	0	1	0	0	0
Yoyo	1	1	1	1	1	1	1	1	1	1	1	1	0	1	1	1	1	1	1	1	1	1	1	1	1	1	1	1	0	0	1	1	1	0	0	0	0	0	0
Drowsy	1	1	1	1	1	1	1	1	1	1	1	1	1	1	1	1	1	1	1	1	1	1	1	1	1	1	1	0	0	0	1	0	1	0	0	0	0	0	0
Slumber	1	1	1	1	1	1	1	1	1	1	1	1	1	1	1	1	1	1	1	1	1	1	1	1	1	1	1	0	0	0	1	0	1	0	0	0	0	0	0
Ember	1	1	1	1	1	1	1	1	1	1	1	1	1	1	1	1	1	1	1	1	1	1	1	1	1	1	1	0	0	0	0	0	0	0	0	0	0	0	0
Presto	1	1	1	1	1	1	1	1	1	1	1	1	1	1	0	1	1	1	0	1	0	0	1	0	0	0	0	1	1	1	0	0	0	1	1	0	0	1	0
Pacha	1	1	1	1	1	1	1	1	1	1	1	1	0	1	1	1	1	1	0	0	0	1	1	1	1	0	1	0	1	0	0	0	0	0	0	0	0	0	0
Zilla	1	1	1	0	1	1	1	0	1	1	1	1	0	1	1	0	1	1	1	0	0	0	0	1	1	0	0	1	0	1	1	0	0	0	0	1	0	0	1
Hali	1	1	1	1	1	1	1	1	1	1	1	1	1	0	1	1	0	0	0	1	1	0	0	0	0	1	0	0	1	1	0	1	0	0	0	0	0	1	0
Frizzy	1	1	1	1	1	1	1	1	1	1	1	1	1	0	0	0	1	0	1	0	0	1	0	0	0	0	0	1	0	0	0	0		1	1	0	1	0	0
Paws	1	1	1	1	1	1	1	1	1	0	1	1	0	1	1	1	0	1	0	1	0	0	0	0	0	0	0	1	0	1	0	0	0	1	0	0	0	0	0
Meadow	1	1	1	1	1	1	1	1	1	1	1	1	1	0	1	1	0	0	1	1	1	0	0	0	0	0	0	0	0	0	0	1	0	0	0	0	0	0	0
Nox	1	1	1	1	0	1	1	1	1	1	1	0	0	0	1	1	0	1	1	1	0	0	0	0	0	0	0	1	0	0	0	0	0	0	1	0	0	0	0
Cinder	1	1	1	1	1	1	1	1	1	1	1	0	1	0	0	0	1	0	1	0	0	0	0	0	0	0	0	0	0	0	0	0	0	0	1	0	1	0	0
Doze	1	1	0	1	1	1	1	0	1	0	0	1	1	1	0	0	1	0	0	0	1	1	1	0	0	0	0	0	1	0	0	0	0	0	0	0	0	0	0
Flora	1	1	1	1	1	0	0	1	0	1	0	0	0	1	0	0	0	1	0	0	0	0	0	0	0	0	0	0	1	1	0	1	0	1	0	0	1	0	0
Young	1	0	0	0	0	0	0	1	0	0	0	0	1	0	0	0	0	0	0	0	1	0	0	0	0	1	1	0	0	0	0	0	0	0	0	1	0	0	0
1	sensitive
0	not sensitive
EOP Slumber and Drowsy
	C0072	C0400	C0062	C0098	C0203	C0262	C0263	C0295	C0365	C0225	C0410	C0179	C0030	C0178	C0254	C0261	C0409	C0176	C0294	C0356	C0166	C0245	C0200	C0056	C0057	C0155	C0275	C0213	C0139
Drowsy	-2	-4	0	-2	-2	-2	-2	0	-2	0	0	-2	0	-4	0	-2	-2	0	0	-2	-2	-2	0	0	0	0	-2	0	-2
Slumber	-2	-4	-2	-4	-2	-2	-2	0	-2	-2	0	-2	0	-4	0	-2	-2	0	0	0	-2	-2	0	0	0	0	-2	0	-2
*Note: these are 10 fold dilutions

## Sheet: Fig. 3a
	B1		B2		B3
	Dilution	cfu (10-fold dilution)	Dilution	cfu (10-fold dilution)	Dilution	cfu (10-fold dilution)
Culture alone	6	89	6	26	6	73
		80		31		73
		72		34		78
Phage Hali	5	138	5	167	5	178
		161		152		185
		146		166		156
0.25 ug/ml	2	41	2	TMTC	3	2064
		57		TMTC		2796
		46		TMTC		2502
0.125 ug/ml	4	105	4	105	4	67
		92		101		59
		88		137		82
0.063 ug/ml	5	63	5	47	5	9
		72		56		6
		67		34
0.031 ug/ml	6	59	6	10	6	23
		43		13		23
		58		14		27
0.016 ug/ml	6	23	6	29	6	41
		29		27		39
		30		22		48
0.0078 ug/ml	6	73	6	32	6	66
		86		32		63
		87		33		64
Phage Hali + 0.25 ug/ml	0	1	0	1	0	1
		1		1		1
		1		1		1
Phage Hali + 0.125 ug/ml	0	1	0	5	0	1
		1		2		1
		1		1		1
Phage Hali + 0.063 ug/ml	3	49	3	31	3	17
		35		22		17
		35		26		11
Phage Hali + 0.031 ug/ml	4	912	4	119	4	203
		1096		120		115
		1196		125		100
Phage Hali + 0.016 ug/ml	4	82	5	105	5	78
		92		97		95
		107		74		67
Phage Hali + 0.0078 ug/ml	5	112	5	138	5	140
		113		139		131
		134		134		136
	zero colonies, replaced with 1 colony (LOD) for calculation
	counted quarter plate, multipled by 4

## Sheet: Fig. 3c
	B1		B2		B3
Condition	Dilution	pfu (10-fold dilution)	Dilution	pfu (10-fold dilution)	Dilution	pfu (10-fold dilution)
Phage Hali	6	56	6	72	6	56
		50		70		50
		51		58		60
Phage Hali + 0.25 ug/ml	6	26	6	49	6	25
		50		47		26
		weird top agar		58		27
Phage Hali + 0.125 ug/ml	6	48	6	70	6	49
		35		66		48
		21		55		55
Phage Hali + 0.063 ug/ml	6	30	6	71	6	50
		36		64		44
		58		62		53
Phage Hali + 0.031 ug/ml	6	50	6	86	6	59
		63		80		65
		40		74		89
Phage Hali + 0.016 ug/ml	6	56	6	81	6	73
		72		96		63
		51		84		96
Phage Hali + 0.0078 ug/ml	6	65	6	80	6	49
		81		78		69
		77		60		80

## Sheet: Fig. 3d
	Total cfu counts		Frequency of lysogens
	Dilution	cfu (10-fold dilution)	Total survivors	# Lysogens	# Non lysogens
Culture alone	7	30
Phage Hali	6	141	20	15	5
0.125 ug/mL cipro	4	126
Phage Hali + 0.125 ug/ml	1	451	20	1	19

## Sheet: Fid. 3e
B1 (2 technical replicates/conc, 3 for 0 ciprofloxacin)
	ciprofloxaicn (ug/mL)
	0.5		0.25		0.125		0.0625		0.0313		0.0156		0
PA14	0.041	0.046	0.185	0.179	0.212	0.191	0.393	0.377	0.688	0.715	0.684	0.754	0.758	0.835	0.818
PA14 Phage Hali Lysogen	0.031	0.036	0.048	0.044	0.237	0.251	0.273	0.25	0.382	0.355	0.504	0.454	0.57	0.493	0.505
B2
	ciprofloxaicn (ug/mL)
	0.5		0.25		0.125		0.0625		0.0313		0.0156		0
PA14	0.052	0.046	0.027	0.147	0.214	0.21	0.641	0.631	0.998	1.008	1.132	1.11	1.516	1.479	1.451
PA14 Phage Hali Lysogen	0.03	0.031	0.047	0.043	0.244	0.242	0.308	0.308	0.409	0.437	0.507	0.48	0.532	0.514	0.512
B3
	ciprofloxaicn (ug/mL)
	0.5		0.25		0.125		0.0625		0.0313		0.0156		0
PA14	0.038	0.042	0.066	0.099	0.267	0.219	0.713	0.696	1.037	0.988	1.231	1.191	1.274	1.497	1.318
PA14 Phage Hali Lysogen	0.016	0.027	0.022	0.027	0.021	0.015	0.214	0.148	0.316	0.331	0.461	0.428	0.55	0.528	0.491

## Sheet: Fig. 4
Simultaneous								Delay cipro								Delay phage
B1								B1								B1
ciprofloxacin ug/mL	No phage			Phage				ciprofloxacin ug/mL	No phage			Phage				ciprofloxacin ug/mL	No phage			Phage
0	1.387	1.257	1.254	0.508	0.567	0.542		0	phage contamination	phage contamination	0.981	0.385	0.379	0.315		0	1.378	1.19	1.173	0.924	1.025	1.027
0.25	0.016	0.018	0.021	0.004	0.004	0.004		0.25	0.179	0.188	0.194	0.009	0.006	0.003		0.25	0.017	0.017	0.015	0.009	0.01	0.006
0.125	0.024	0.056	0.074	0.004	0.004	0.004		0.125	0.189	0.185	0.21	0.011	0.005	0.002		0.125	0.101	0.094	0.074	0.028	0.02	0.017
0.0625	0.438	0.423	0.247	0.007	0.008	0.02		0.0625	0.477	0.428	0.563	0.015	0.014	0.007		0.0625	0.311	0.35	0.287	0.126	0.112	0.045
0.03125	0.909	0.873	0.844	0.052	0.051	0.053		0.03125	0.894	0.709	0.834	0.059	0.065	0.037		0.03125	0.824	0.81	0.713	0.349	0.379	0.409
0.015625	1.162	0.943	1.021	0.14	0.205	0.173		0.015625	1.019	phage contamination	1.049	0.15	0.14	0.116		0.015625	1.119	0.974	0.927	0.71	0.751	0.544
0.0078125	1.307	1.281	1.293	0.278	0.309	0.317		0.0078125	0.864	0.894	0.927	0.252	0.233	0.197		0.0078125	0.989	1.029	0.974	0.876	0.868	0.887
B2								B2								B2
ciprofloxacin ug/mL	No phage			Phage				ciprofloxacin ug/mL	No phage			Phage				ciprofloxacin ug/mL	No phage			Phage
0	1.385	1.272	1.372	0.215	0.181	0.201		0	1.336	1.097	1.043	0.216	0.202	0.183		0	1.196	1.191	1.145	0.783	0.932	0.893
0.25	0.015	0.025	0.046	0.007	0.005	0.003		0.25	0.161	0.18	0.17	0.006	0.004	0.004		0.25	0.016	0.015	0.014	0.014	0.011	0.009
0.125	0.106	0.106	0.124	0.005	0.003	0.004		0.125	0.182	0.202	0.196	0.004	0.002	0.003		0.125	0.126	0.119	0.068	0.03	0.016	0.012
0.0625	0.531	0.468	0.54	0.015	0.012	0.01		0.0625	phage contamination	0.33	0.443	0.019	0.007	0.009		0.0625	0.373	0.324	0.319	0.156	0.116	0.048
0.03125	0.966	0.892	0.922	0.061	0.076	0.064		0.03125	0.82	0.718	phage contamination	0.067	0.068	0.051		0.03125	0.85	0.827	0.778	0.303	0.17	0.067
0.015625	1.258	1.132	1.209	0.17	0.159	0.125		0.015625	0.975	0.901	0.982	0.142	0.147	0.11		0.015625	1.124	0.979	0.987	0.575	0.4	0.252
0.0078125	1.416	1.348	1.341	0.129	0.131	0.122		0.0078125	1.205	1.039	1.006	0.213	0.209	0.159		0.0078125	1.084	1.026	1.217	0.813	0.738	0.516
B3								B3								B3
ciprofloxacin ug/mL	No phage			Phage				ciprofloxacin ug/mL	No phage			Phage				ciprofloxacin ug/mL	No phage			Phage
0	1.23	1.308	1.247	0.187	0.198	0.192		0	1.22	1.187	1.035	0.196	0.21	0.173		0	1.141	1.349	1.184	0.961	1.094	0.913
0.25	0.011	0.018	0.029	0.005	0.003	0.002		0.25	0.185	0.189	0.197	0.009	0.004	0.01		0.25	0.066	0.073	0.058	0.03	0.019	0.014
0.125	0.05	0.074	0.101	0.005	0.004	0.003		0.125	0.183	0.198	0.182	0.006	0.003	0.002		0.125	0.156	0.174	0.159	0.12	0.057	0.022
0.0625	0.454	0.432		0.016	0.014	0.008		0.0625	0.435	0.489	0.507	0.022	0.018	0.02		0.0625	0.483	0.555	0.568	0.2	0.185	0.063
0.03125	0.929	0.836	0.898	0.064	0.07	0.058		0.03125	0.754	0.749	0.829	0.063	0.058	0.045		0.03125	0.892	0.922	0.908	0.226	0.261	0.374
0.015625	1.165	1.168	1.093	0.13	0.136	0.123		0.015625	0.909	1.045	0.885	0.139	0.144	0.125		0.015625	0.995	1.04	1.161	0.359	0.71	0.504
0.0078125	1.383	1.283	1.277	0.154	0.145	0.166		0.0078125	0.926	1.033	0.973	0.201	0.195	0.146		0.0078125	1.013	1.08	1.037	0.571	0.631	0.735

## Sheet: Fig. 5
Rows = MOI, Column = antibiotic concentration in ug/mL								average of 4-6 technical replicates
PHAGE FLORA + LEVOFLOXACIN												PHAGE FRIZZY + LEVOFLOXACIN												PHAGE ZILLA+ LEVOFLOXACIN												PHAGE PRESTO + LEVOFLOXACIN												PHAGE NOX + LEVOFLOXACIN
B1												B1												B1												B1												B1
	1	0.5	0.25	0.125	0.0625	0.03125	0.015625	0.0078125	0.00390625	0			1	0.5	0.25	0.125	0.0625	0.03125	0.015625	0.0078125	0.00390625	0			1	0.5	0.25	0.125	0.0625	0.03125	0.015625	0.0078125	0.00390625	0			1	0.5	0.25	0.125	0.0625	0.03125	0.015625	0.0078125	0.00390625	0			1
40	0.003	0.107	0.02	0.04	0.148	0.361	0.418	0.521	0.551	0.598		40	0.0286	0.0076	0.0216	0.0976	0.2066	0.2686	0.3006	0.3456	0.3646	0.4566		40	0	0.001	0.001	0.018	0.093	0.254	0.452	0.499	0.484	0.637		40	0.00025	0.06425	0.02525	0.14725	0.18225	0.37825	0.33325	0.29325	0.29625	0.33125		40	0.0012
20	0.002	0.092	0.041	0.052	0.241	0.413	0.456	0.494	0.591	0.548		20	0.0136	0.0106	0.0326	0.1146	0.2516	0.3066	0.3546	0.3636	0.3626	0.4406		20	0.002	0.001	0.002	0.013	0.108	0.26	0.408	0.442	0.362	0.514		20	0.00125	0.00025	0.04525	0.09725	0.19725	0.26725	0.34325	0.32125	0.34625	0.38325		20	0.0012
10	0.001	0.001	0.053	0.082	0.373	0.376	0.433	0.434	0.486	0.522		10	0.0066	0.0106	0.0546	0.1026	0.2716	0.3496	0.3446	0.3856	0.3886	0.4206		10	0	0.001	0.002	0.016	0.118	0.267	0.387	0.41	0.411	0.556		10	0.00025	0.10125	0.12325	0.07125	0.19625	0.27225	0.32025	0.33825	0.33425	0.36925		10	0.0002
5	0	0.069	0.024	0.074	0.2	0.535	0.444	0.455	0.638	0.631		5	0.0116	0.0826	0.0656	0.1716	0.2686	0.3396	0.3966	0.3886	0.3586	0.4256		5	0	0.001	0.002	0.013	0.116	0.286	0.374	0.398	0.402	0.518		5	0.00025	0.00225	0.13525	0.13225	0.21125	0.27625	0.31925	0.32425	0.35625	0.46325		5	0.0012
2.5	0	0.13	0.017	0.092	0.484	0.581	0.636	0.809	0.677	0.625		2.5	0.0076	0.0946	0.0906	0.1576	0.2716	0.3456	0.3676	0.3986	0.3666	0.4086		2.5	0	0.001	0.002	0.018	0.097	0.253	0.356	0.379	0.367	0.436		2.5	0.00025	0.03825	0.19125	0.08025	0.20025	0.29325	0.32925	0.35025	0.37125	0.40725		2.5	0.0002
1.25	0.04	0.002	0.014	0.07	0.397	0.547	0.697	0.732	0.622	0.724		1.25	0.0116	0.0206	0.0366	0.1426	0.2956	0.4206	0.4226	0.4126	0.3846	0.4256		1.25	0.001	0.001	0.003	0.005	0.099	0.251	0.377	0.403	0.369	0.406		1.25	0.00125	0.00325	0.11525	0.07625	0.21025	0.30025	0.33425	0.49525	0.31825	0.97525		1.25	0.0002
0	0.081	0.045	0.265	0.101	0.309	0.379	0.396	0.395	0.551	0.507333		0	0.0516	0.0176	0.0906	0.1646	0.2146	0.2866	0.4786	0.3156	0.3256	0.659433		0	0.001	0.191	0.103	0.23	0.615	0.656	0.673	0.742	0.771	0.785		0	0.01325	0.01025	0.03225	0.07025	0.29825	0.53025	0.56925	0.49225	0.54625	0.56275		0	0.0012
B2												B2												B2												B2												B2
	1	0.5	0.25	0.125	0.0625	0.03125	0.015625	0.0078125	0.00390625	0			1	0.5	0.25	0.125	0.0625	0.03125	0.015625	0.0078125	0.00390625	0			1	0.5	0.25	0.125	0.0625	0.03125	0.015625	0.0078125	0.00390625	0			1	0.5	0.25	0.125	0.0625	0.03125	0.015625	0.0078125	0.00390625	0			1
40	0.00166667	0.00366667	0.0246667	0.0486667	0.140667	0.305667	0.350667	0.476667	0.525667	0.520667		40	0.1422	0.1502	0.1202	0.1262	0.2192	0.2502	0.2052	0.3402	0.3082	0.3922		40	0.024	0.026	0.004	0.096	0.167	0.28	0.338	0.377	0.382	0.418		40	0	0.08	0.073	0.051	0.176	0.251	0.276	0.284	0.304	0.343		40	-0.0006
20	0.000666667	-0.000333333	0.0596667	0.0616667	0.200667	0.366667	0.407667	0.409667	0.499667	0.505667		20	0.1332	0.1622	0.1222	0.2142	0.2962	0.2932	0.3682	0.3722	0.3092	0.3982		20	0.09	0.009	0.016	0.072	0.194	0.289	0.363	0.378	0.359	0.4		20	0.001	0.106	0.029	0.075	0.19	0.249	0.315	0.317	0.393	0.374		20	0.0004
10	-0.00133333	0.0336667	0.0466667	0.0676667	0.226667	0.324667	0.394667	0.450667	0.498667	0.545667		10	0.1372	0.1452	0.0132	0.1062	0.2922	0.3022	0.3522	0.3722	0.3312	0.4132		10	0.035	0.01	0.018	0.099	0.179	0.291	0.353	0.398	0.396	0.401		10	0	0	0.006	0.069	0.257	0.266	0.319	0.328	0.334	0.368		10	-0.0006
5	-0.000333333	0.0466667	0.0226667	0.0606667	0.255667	0.484667	0.407667	0.598667	0.617667	0.692667		5	0.0452	0.1252	0.1122	0.1612	0.3122	0.3682	0.4272	0.3622	0.3682	0.4182		5	0.061	0.05	0.006	0.12	0.189	0.317	0.432	0.644	0.511	0.534		5	0	0.041	0.007	0.079	0.187	0.267	0.306	0.346	0.326	0.36		5	-0.0016
2.5	-0.000333333	0.00866667	0.0146667	0.0926667	0.238667	0.519667	0.683667	0.611667	0.623667	0.626667		2.5	0.0562	0.1362	0.1002	0.1582	0.2952	0.3212	0.3872	0.4062	0.3902	0.3652		2.5	0.019	0.009	0.023	0.063	0.186	0.499	0.579	0.589	0.635	0.692		2.5	0	0.061	0.007	0.04	0.192	0.269	0.338	0.358	0.36	0.366		2.5	-0.0016
1.25	0.0676667	0.0566667	0.0916667	0.180667	0.421667	0.576667	0.626667	0.676667	0.666667	0.638667		1.25	0.0792	0.0892	0.1312	0.1892	0.2632	0.3472	0.3952	0.3902	0.4042	0.4282		1.25	0.013	0.009	0.023	0.148	0.189	0.454	0.566	0.582	0.585	0.685		1.25	0	0	0.058	0.048	0.179	0.266	0.453	0.364	0.642	0.899		1.25	-0.0016
0	0.0646667	0.0126667	0.0446667	0.0966667	0.335667	0.457667	0.556667	0.495667	0.490667	0.520667		0	0.0352	0.0052	0.0172	0.0392	0.1992	0.3242	0.4032	0.3952	0.3712	0.6487		0	0.02	0.086	0.124	0.481	0.308	0.53	0.542	0.527	0.584	0.595		0	0.01	0.01	0.017	0.016	0.212	0.374	0.585	0.468	0.63	0.5475		0	0.0124
B3												B3												B3												B3												B3
	1	0.5	0.25	0.125	0.0625	0.03125	0.015625	0.0078125	0.00390625	0			1	0.5	0.25	0.125	0.0625	0.03125	0.015625	0.0078125	0.00390625	0			1	0.5	0.25	0.125	0.0625	0.03125	0.015625	0.0078125	0.00390625	0			1	0.5	0.25	0.125	0.0625	0.03125	0.015625	0.0078125	0.00390625	0			1
40	0.0006	0.0736	0.0146	0.0456	0.1156	0.2006	0.3716	0.2816	0.4456	0.5326		40	0.0022	0.0342	0.0832	0.1242	0.2592	0.2502	0.2762	0.2842	0.2242	0.2432		40	0	0.006	0.015	0.115	0.23	0.397	0.458	0.46	0.476	0.532		40	0	0	0.045	0.063	0.189	0.26	0.294	0.3	0.336	0.449		40	0.022
20	-0.0004	0.0006	0.0136	0.0806	0.2156	0.3716	0.3946	0.4136	0.4946	0.5076		20	0.0012	0.1012	0.1292	0.1672	0.2342	0.3292	0.3392	0.3402	0.3632	0.3682		20	0	0	0.012	0.09	0.242	0.412	0.522	0.43	0.544	0.556		20	0	0	0.118	0.052	0.19	0.272	0.366	0.35	0.38	0.428		20	0.088
10	-0.0024	-0.0004	0.0566	0.0916	0.2646	0.3436	0.4376	0.5696	0.6616	0.5396		10	0.0002	0.1442	0.1152	0.1072	0.2392	0.3022	0.3152	0.4012	0.4022	0.3942		10	0	0	0.007	0.063	0.263	0.593	0.642	0.669	0.752	0.749		10	0	0.006	0.02	0.053	0.2	0.279	0.35	0.357	0.381	0.431		10	0.04
5	-0.0024	0.0006	0.0146	0.1426	0.4076	0.6316	0.6646	0.7756	0.7086	0.6736		5	0.0002	0.0682	0.1472	0.2062	0.2702	0.3682	0.4052	0.3872	0.4012	0.4312		5	0	0	0.012	0.081	0.334	0.697	0.736	0.776	0.799	0.821		5	0	0.063	0.052	0.22	0.185	0.273	0.325	0.364	0.362	0.554		5	0
2.5	-0.0024	0.0616	0.0216	0.0916	0.3486	0.5976	0.7156	0.6936	0.6946	0.7026		2.5	-0.0018	0.0942	0.0052	0.1862	0.2702	0.3512	0.3632	0.3772	0.3632	0.4202		2.5	0	0	0.069	0.076	0.408	0.675	0.731	0.758	0.769	0.865		2.5	0	0.033	0.102	0.092	0.218	0.307	0.364	0.362	0.382	0.576		2.5	0.019
1.25	-0.0024	0.0006	0.0046	0.0446	0.3606	0.5686	0.6786	0.6866	0.6836	0.7396		1.25	-0.0008	0.0242	0.1072	0.0552	0.2652	0.3762	0.4122	0.3782	0.3752	0.4622		1.25	0.004	0.002	0.03	0.057	0.455	0.619	0.75	0.784	0.826	0.8		1.25	0.001	0.087	0.05	0.046	0.185	0.297	0.413	0.578	0.731	0.833		1.25	0.011
0	0.0366	0.0056	0.0236	0.1366	0.3636	0.5166	0.4436	0.4926	0.4816	0.474933		0	0.0522	0.0282	0.0162	0.0502	0.1612	0.3542	0.6612	0.3732	0.3432	0.575033		0	0.049	0.035	0.028	0.052	0.226	0.515	0.596	0.519	0.481	0.76		0	0	0.05	0.018	0.025	0.477	0.701	0.578	0.6	0.617	0.540333		0	0.049
PHAGE FLORA + MEROPENEM												PHAGE FRIZZY + MEROPENEM												PHAGE ZILLA + MEROPENEM												PHAGE PRESTO + MEROPENEM												PHAGE NOX + MEROPENEM
B1												B1												B1												B1												B1
	1	0.5	0.25	0.125	0.0625	0.03125	0.015625	0.0078125	0.00390625	0			1	0.5	0.25	0.125	0.0625	0.03125	0.015625	0.0078125	0.00390625	0			1	0.5	0.25	0.125	0.0625	0.03125	0.015625	0.0078125	0.00390625	0			1	0.5	0.25	0.125	0.0625	0.03125	0.015625	0.0078125	0.00390625	0			1
40	0.0382	0.0062	0.0612	0.3882	0.4772	0.4072	0.3742	0.3562	0.3922	0.4712		40	0.014	0.023	0.065	0.26	0.392	0.334	0.367	0.356	0.375	0.437		40	0	0.006	0	0.054	0.445	0.401	0.377	0.392	0.395	0.415		40	0	0	0.038	0.396	0.429	0.369	0.306	0.369	0.328	0.369		40	0.001
20	0.0032	0.0662	0.0972	0.3522	0.6172	0.5252	0.4462	0.4412	0.4792	0.5112		20	0.107	0.137	0.187	0.331	0.436	0.375	0.406	0.412	0.413	0.441		20	0.002	0	0.002	0.121	0.425	0.436	0.424	0.417	0.382	0.402		20	0.129	0.007	0.108	0.233	0.438	0.393	0.365	0.332	0.359	0.393		20	0.001
10	0.1592	0.0532	0.0562	0.3332	0.7802	0.5462	0.5382	0.5252	0.6832	0.5532		10	0.117	0.153	0.178	0.31	0.442	0.384	0.441	0.414	0.396	0.41		10	0.001	0.175	0.095	0.103	0.409	0.547	0.44	0.462	0.431	0.52		10	0	0.001	0.072	0.313	0.533	0.378	0.39	0.36	0.388	0.38		10	0
5	0.0502	0.0202	0.1332	0.8322	0.9202	0.8912	0.6532	0.6612	0.6692	0.6922		5	0.115	0.157	0.151	0.513	0.486	0.428	0.448	0.426	0.38	0.428		5	0.002	0.004	0.113	0.026	0.438	0.745	0.734	0.679	0.673	0.618		5	0	0.001	0.168	0.193	0.613	0.386	0.423	0.358	0.369	0.473		5	0
2.5	0.0552	0.0042	0.1562	0.7762	0.6672	0.6272	0.6492	0.6252	0.6292	0.5832		2.5	0.1	0.051	0.103	0.532	0.464	0.434	0.4	0.429	0.383	0.406		2.5	0.004	0.123	0.082	0.024	0.602	0.711	0.695	0.699	0.667	0.639		2.5	0.125	0.014	0.059	0.226	0.672	0.514	0.435	0.34	0.542	0.555		2.5	0
1.25	0.1282	0.1282	0.1992	0.6042	0.6372	0.6862	0.6082	0.6462	0.6322	0.6182		1.25	0.106	0.078	0.196	0.578	0.507	0.44	0.433	0.465	0.442	0.421		1.25	0.031	0.055	0.078	0.021	0.694	0.681	0.661	0.633	0.606	0.604		1.25	0	0.012	0.045	0.465	0.64	0.718	0.567	0.772	0.621	0.856		1.25	0
0	0.0302	0.0482	0.1122	0.1792	0.5602	0.5402	0.5262	0.5372	0.5202	0.526533		0	0.064	0.087	0.14	0.415	0.561	0.496	0.429	0.395	0.413	0.646		0	0.027	0.096	0.122	0.182	0.46	0.562	0.615	0.613	0.578	0.595		0	0.07	0.114	0.176	0.354	0.622	0.611	0.697	0.609	0.542	0.585		0	0.028
B2												B2												B2												B2												B2
	1	0.5	0.25	0.125	0.0625	0.03125	0.015625	0.0078125	0.00390625	0			1	0.5	0.25	0.125	0.0625	0.03125	0.015625	0.0078125	0.00390625	0			1	0.5	0.25	0.125	0.0625	0.03125	0.015625	0.0078125	0.00390625	0			1	0.5	0.25	0.125	0.0625	0.03125	0.015625	0.0078125	0.00390625	0			1
40	0.003	0.017	0.071	0.257	0.526	0.435	0.378	0.39	0.441	0.514		40	-0.05	-0.05	-0.03	0.082	0.328	0.255	0.27	0.254	0.265	0.308		40	-0.00075	0.00225	0.08225	0.10525	0.45125	0.45925	0.47625	0.43425	0.42125	0.42225		40	0.008	0.018	0.025	0.237	0.457	0.365	0.331	0.389	0.382	0.398		40	0.002
20	0.003	0.004	0.082	0.279	0.434	0.397	0.407	0.422	0.474	0.453		20	-0.05	-0.05	-0.03	0.133	0.381	0.295	0.323	0.313	0.28	0.276		20	0.09025	0.00325	0.06125	0.20025	0.47325	0.46825	0.43225	0.44425	0.43125	0.42325		20	0	0	0.064	0.261	0.468	0.391	0.354	0.435	0.385	0.386		20	0.055
10	0.002	0.003	0.1	0.448	0.55	0.442	0.39	0.374	0.399	0.694		10	-0.05	-0.04	-0.02	0.127	0.328	0.311	0.294	0.273	0.297	0.355		10	0.00225	0.00325	0.00525	0.17325	0.76525	0.46525	0.49925	0.45425	0.44525	0.45725		10	0	0.021	0.06	0.275	0.402	0.367	0.374	0.368	0.37	0.406		10	0.048
5	0.002	0.014	0.016	0.198	0.709	0.678	0.649	0.594	0.601	0.567		5	-0.05	-0.04	-0.04	0.086	0.394	0.355	0.302	0.296	0.245	0.363		5	0.00325	0.00425	0.00325	0.47125	0.75525	0.78925	0.58125	0.67925	0.62925	0.65625		5	0	0.039	0.094	0.272	0.577	0.444	0.397	0.411	0.357	0.497		5	0
2.5	0.003	0.061	0.026	0.782	0.636	0.614	0.622	0.617	0.576	0.58		2.5	-0.05	-0.04	-0.02	0.132	0.316	0.333	0.314	0.333	0.283	0.336		2.5	0.00525	0.00425	0.00625	0.01525	0.56925	0.80325	0.72825	0.60325	0.65925	0.70225		2.5	0	0.017	0.074	0.211	0.619	0.533	0.465	0.496	0.49	0.539		2.5	0
1.25	0.005	0.056	0.051	0.759	0.646	0.603	0.614	0.599	0.555	0.571		1.25	-0.05	-0.05	0.011	0.131	0.342	0.336	0.292	0.297	0.297	0.338		1.25	0.00825	0.00725	0.00825	0.03725	0.72025	0.69525	0.63225	0.60125	0.63025	0.66625		1.25	0	0	0.035	0.194	0.671	0.761	0.838	0.777	0.899	0.744		1.25	0.029
0	0.019	0.08	0.477	0.581	0.784	0.74	0.705	0.667	0.663	0.647		0	0.048	0.045	0.13	0.304	0.372	0.358	0.322	0.365	0.347	0.6006		0	0.02525	0.05925	0.17925	0.55225	0.66825	0.57725	0.79925	0.39625	0.62425	0.64925		0	0.053	0.086	0.083	0.236	0.496	0.487	0.49	0.481	0.521	0.566333		0	0.017
B3												B3												B3												B3												B3
	1	0.5	0.25	0.125	0.0625	0.03125	0.015625	0.0078125	0.00390625	0			1	0.5	0.25	0.125	0.0625	0.03125	0.015625	0.0078125	0.00390625	0			1	0.5	0.25	0.125	0.0625	0.03125	0.015625	0.0078125	0.00390625	0			1	0.5	0.25	0.125	0.0625	0.03125	0.015625	0.0078125	0.00390625	0			1
40	0.003	0.006	0.035	0.245	0.509	0.459	0.415	0.456	0.463	0.509		40	0	0.183	0.148	0.166	0.35	0.368	0.334	0.381	0.337	0.373		40	0	0	0.087	0.259	0.611	0.507	0.441	0.447	0.491	0.553		40	0.019	0.202	0.108	0.461	0.523	0.414	0.386	0.452	0.383	0.493		40	0.0034
20	0.011	0.002	0.055	0.239	0.611	0.488	0.472	0.454	0.455	0.534		20	0.13	0.106	0.149	0.244	0.379	0.374	0.37	0.374	0.376	0.356		20	0	0.002	0.053	0.276	0.598	0.523	0.503	0.451	0.474	0.54		20	0	0.034	0.069	0.346	0.631	0.418	0.404	0.372	0.404	0.43		20	0.0014
10	0.002	0.002	0.071	0.3	0.652	0.908	0.613	0.564	0.615	0.576		10	0.108	0.128	0.198	0.262	0.434	0.385	0.391	0.414	0.351	0.416		10	0.002	0.002	0.073	0.403	0.806	0.709	0.471	0.475	0.428	0.608		10	0	0	0.031	0.362	0.614	0.447	0.447	0.412	0.384	0.429		10	0.0024
5	0.003	0.088	0.003	0.663	0.917	0.875	0.813	0.714	0.829	0.654		5	0.126	0.164	0.192	0.235	0.457	0.447	0.421	0.384	0.383	0.444		5	0.003	0.003	0.004	0.462	0.921	0.932	0.771	0.822	0.823	0.796		5	0	0	0.056	0.313	0.61	0.531	0.403	0.486	0.431	0.595		5	0.0004
2.5	0.006	0.078	0.028	0.812	0.756	0.825	0.742	0.698	0.722	0.684		2.5	0.124	0.028	0.063	0.159	0.447	0.424	0.4	0.386	0.405	0.465		2.5	0.007	0.006	0.005	0.267	0.983	0.841	0.82	0.826	0.821	0.911		2.5	0	0.033	0.054	0.252	0.641	0.655	0.599	0.535	0.569	0.686		2.5	-0.0016
1.25	0.011	0.008	0.009	0.147	0.823	0.81	0.736	0.718	0.74	0.781		1.25	0.131	0.143	0.179	0.085	0.46	0.442	0.424	0.403	0.408	0.475		1.25	0.011	0.011	0.033	0.144	1.096	0.946	0.739	0.799	0.855	0.847		1.25	0.004	0.002	0.004	0.209	0.699	0.824	0.906	0.868	0.89	0.868		1.25	-0.0006
0	0.036	0.256	0.175	0.452	0.466	0.458	0.426	0.545	0.501	0.579167		0	0.057	0.072	0.096	0.298	0.4	0.405	0.417	0.666	0.582	0.59025		0	0.03	0.039	0.096	0.215	0.591	0.684	0.572	0.591	0.561	0.586		0	0.035	0.092	0.144	0.578	0.626	0.584	0.536	0.564	0.623	0.558		0	0.0134
PHAGE FLORA + PIPERACILLIN												PHAGE FRIZZY + PIPERACILLIN												PHAGE ZILLA + PIPERACILLIN												PHAGE PRESTO + PIPERACILLIN												PHAGE NOX + PIPERACILLIN
B1												B1												B1												B1												B1
	64	32	16	8	4	2	1	0.5	0.25	0			64	32	16	8	4	2	1	0.5	0.25	0			64	32	16	8	4	2	1	0.5	0.25	0			64	32	16	8	4	2	1	0.5	0.25	0			64
40	0.001	0.004	0.001	0.056	0.107	0.079	0.373	0.346	0.322	0.357		40	0.0038	0.0028	0.0008	0.0018	0.0108	0.0928	0.3438	0.4858	0.4958	0.5758		40	0	0.003	0	0.011	0.171	0.095	0.352	0.554	0.431	0.486		40	0	0	0	0.078	0.186	0.067	0.39	0.325	0.317	0.316		40	0
20	0.002	0.001	0.003	0.008	0.155	0.09	0.301	0.299	0.325	0.327		20	0.0028	0.0048	0.0038	0.0028	0.0018	0.1278	0.3128	0.4678	0.4958	0.5148		20	0.002	0.002	0.003	0.11	0.178	0.129	0.362	0.564	0.507	0.452		20	0	0	0.001	0.054	0.284	0.19	0.352	0.356	0.34	0.297		20	0.001
10	0.001	0.001	0.003	0.003	0.12	0.098	0.219	0.319	0.319	0.307		10	0.0038	0.0048	0.0038	0.0048	0.0038	0.1488	0.3108	0.4418	0.4938	0.5318		10	0.001	0.003	0.003	0.012	0.199	0.109	0.358	0.606	0.645	0.583		10	0	0	0.001	0.039	0.288	0.197	0.408	0.38	0.367	0.358		10	0
5	0.001	0.002	0.002	0.019	0.129	0.073	0.277	0.33	0.34	0.301		5	0.0058	0.0068	0.0068	0.0068	0.0108	0.1478	0.2888	0.5058	0.5398	0.5318		5	0.002	0.004	0.004	0.015	0.167	0.126	0.331	0.623	0.665	0.613		5	0	0	0.002	0.075	0.331	0.255	0.388	0.446	0.382	0.439		5	0
2.5	0.002	0.003	0.003	0.004	0.125	0.095	0.283	0.327	0.37	0.342		2.5	0.0068	0.0078	0.0078	0.0078	0.0078	0.1198	0.2798	0.5338	0.5938	0.4888		2.5	0.003	0.005	0.006	0.1	0.189	0.137	0.358	0.656	0.65	0.613		2.5	0	0	0.003	0.078	0.291	0.23	0.388	0.439	0.471	0.465		2.5	0.001
1.25	0.004	0.004	0.005	0.006	0.097	0.027	0.245	0.408	0.479	0.419		1.25	0.0108	0.0128	0.0128	0.0118	0.0118	0.1048	0.2708	0.5188	0.6478	0.4998		1.25	0.006	0.006	0.008	0.021	0.183	0.126	0.516	0.643	0.64	0.6		1.25	0	0.001	0.006	0.078	0.227	0.171	0.393	0.443	0.503	0.513		1.25	0.001
0	0.043	0.059	0.089	0.689	0.775	0.757	0.577	0.409	0.433	0.6494		0	0.1258	0.1268	0.1178	0.0768	1.2768	1.1018	1.0588	0.8918	1.0298	1.0788		0	0.04	0.073	0.068	0.051	0.535	0.133	0.219	0.291	0.381	0.7168		0	0.071	0.076	0.233	0.237	0.56	0.479	0.432	0.425	0.438	0.69225		0	0.089
B2												B2												B2												B2												B2
	64	32	16	8	4	2	1	0.5	0.25	0			64	32	16	8	4	2	1	0.5	0.25	0			64	32	16	8	4	2	1	0.5	0.25	0			64	32	16	8	4	2	1	0.5	0.25	0			64
40	0	0.002	0.002	0.002	0.129	0.117	0.408	0.401	0.411	0.423		40	0.001	0	0	0	0	0.071	0.276	0.482	0.524	0.694		40	0.006	0.005	0.004	0.003	0.003	0.088	0.267	0.298	0.332	0.348		40	0	0.001	0	0.04	0.178	0.137	0.485	0.461	0.466	0.475		40	0.006
20	0	0	0.002	0.083	0.151	0.125	0.337	0.358	0.342	0.39		20	0	0.001	0.001	0	0	0.074	0.298	0.507	0.575	0.679		20	0.006	0.007	0.006	0.007	0.005	0.079	0.232	0.259	0.263	0.29		20	0	0	0	0.102	0.272	0.209	0.463	0.47	0.44	0.446		20	0.006
10	0	0	0.001	0.105	0.126	0.144	0.34	0.367	0.324	0.369		10	0	0.001	0.004	0.001	0	0.086	0.29	0.524	0.507	0.626		10	0.008	0.008	0.008	0.009	0.007	0.086	0.221	0.267	0.308	0.3		10	0	0	0	0.038	0.294	0.198	0.459	0.469	0.448	0.45		10	0.003
5	0	0.001	0.001	0.014	0.133	0.115	0.286	0.31	0.337	0.341		5	0.001	0.002	0.002	0.001	0.001	0.09	0.274	0.518	0.541	0.617		5	0.011	0.013	0.015	0.014	0.012	0.066	0.197	0.294	0.366	0.394		5	0	0.001	0	0.104	0.294	0.174	0.431	0.395	0.421	0.451		5	0.002
2.5	0	0.001	0.002	0.013	0.115	0.123	0.288	0.331	0.345	0.392		2.5	0.002	0.002	0.003	0.001	0.002	0.083	0.284	0.517	0.576	0.6		2.5	0.02	0.026	0.027	0.026	0.023	0.047	0.183	0.273	0.419	0.448		2.5	0	0.007	0	0.117	0.264	0.198	0.36	0.405	0.409	0.425		2.5	0.001
1.25	0.002	0.002	0.005	0.122	0.117	0.078	0.238	0.34	0.36	0.401		1.25	0.005	0.007	0.1	0.004	0.005	0.078	0.286	0.514	0.597	0.605		1.25	0.043	0.053	0.058	0.063	0.051	0.043	0.174	0.321	0.432	0.398		1.25	0	0	0.001	0.074	0.179	0.151	0.338	0.405	0.409	0.424		1.25	0.001
0	0.118	0.154	0.155	0.165	0.375	0.244	0.473	0.507	0.486	0.618		0	0.165	0.129	0.137	0.257	0.468	0.858	1.299	1.199	0.997	0.936		0	0.111	0.127	0.113	0.182	1.257	1.101	1.092	0.995	0.915	1.021		0	0.112	0.09	0.123	0.135	0.313	0.23	0.542	0.706	0.655	0.661		0	0.098
B3												B3												B3												B3												B3
	64	32	16	8	4	2	1	0.5	0.25	0			64	32	16	8	4	2	1	0.5	0.25	0			64	32	16	8	4	2	1	0.5	0.25	0			64	32	16	8	4	2	1	0.5	0.25	0			64
40	0	0.002	0.001	0	0.105	0.119	0.221	0.38	0.389	0.336		40	0.005	0.003	0.003	0.002	0.002	0.067	0.231	0.452	0.495	0.496		40	0.002	0.001	0.001	0.001	0	0.046	0.131	0.195	0.274	0.296		40	0	0	0	0.042	0.315	0.205	0.525	0.509	0.464	0.475		40	0.004
20	0	0	0.002	0.073	0.098	0.1	0.294	0.384	0.396	0.351		20	0.003	0.004	0.004	0.004	0.006	0.072	0.324	0.549	0.546	0.467		20	0.003	0.005	0.004	0.004	0.004	0.054	0.125	0.229	0.26	0.303		20	0	0	0	0.055	0.315	0.171	0.456	0.494	0.461	0.489		20	0.001
10	0	0	0	0.064	0.118	0.115	0.289	0.396	0.394	0.36		10	0.004	0.004	0.004	0.004	0.003	0.089	0.32	0.531	0.543	0.486		10	0.007	0.007	0.009	0.007	0.007	0.043	0.166	0.243	0.293	0.292		10	0	0	0	0.048	0.321	0.157	0.453	0.467	0.446	0.474		10	0.001
5	0	0.001	0.002	0.003	0.109	0.124	0.254	0.325	0.39	0.381		5	0.009	0.005	0.005	0.005	0.005	0.108	0.262	0.462	0.546	0.494		5	0.011	0.011	0.014	0.015	0.013	0.034	0.151	0.272	0.354	0.283		5	0	0	0	0.029	0.311	0.159	0.442	0.471	0.434	0.462		5	0.003
2.5	0	0.002	0.003	0.071	0.126	0.116	0.268	0.382	0.383	0.438		2.5	0.006	0.007	0.007	0.006	0.006	0.095	0.284	0.516	0.59	0.527		2.5	0.016	0.035	0.032	0.032	0.026	0.025	0.141	0.262	0.347	0.297		2.5	0	0	0	0.044	0.266	0.175	0.411	0.458	0.435	0.446		2.5	0.001
1.25	0.002	0.003	0.005	0.048	0.102	0.128	0.272	0.388	0.392	0.452		1.25	0.011	0.01	0.01	0.009	0.009	0.071	0.238	0.54	0.573	0.559		1.25	0.027	0.035	0.039	0.049	0.037	0.027	0.136	0.249	0.347	0.293		1.25	0	0	0	0.05	0.222	0.131	0.39	0.421	0.414	0.427		1.25	0.001
0	0.097	0.096	0.089	0.199	0.276	0.212	0.481	0.652	0.544	0.546		0	0.122	0.152	0.198	0.303	0.62	0.83	1.298	1.031	1.046	0.996		0	0.192	0.129	0.149	0.372	0.55	0.858	1.274	0.956	0.991	0.864		0	0.106	0.096	0.093	0.093	0.351	0.317	0.447	0.493	0.557	0.542		0	0.17
PHAGE FLORA + TOBRAMYCIN												PHAGE FRIZZY + TOBRAMYCIN												PHAGE ZILLA + TOBRAMYCIN												PHAGE PRESTO + TOBRAMYCIN												PHAGE NOX + TOBRAMYCIN
B1												B1												B1												B1												B1
	4	2	1	0.5	0.25	0.125	0.0625	0.03125	0.015625	0			4	2	1	0.5	0.25	0.125	0.0625	0.03125	0.015625	0			4	2	1	0.5	0.25	0.125	0.0625	0.03125	0.015625	0			4	2	1	0.5	0.25	0.125	0.0625	0.03125	0.015625	0			4
40	0.002	0.004	0.195	0.272	0.276	0.297	0.304	0.297	0.302	0.311		40	0	0.015	0.153	0.21	0.28	0.374	0.492	0.589	0.527	0.642		40	0	0.002	0.186	0.262	0.235	0.292	0.301	0.318	0.33	0.389		40	0	0.002	0.235	0.268	0.273	0.262	0.279	0.284	0.284	0.322		40	0
20	0.007	0.006	0.191	0.247	0.263	0.27	0.266	0.29	0.28	0.303		20	0.002	0.018	0.136	0.194	0.282	0.365	0.499	0.55	0.504	0.591		20	0	0.006	0.221	0.271	0.264	0.296	0.314	0.322	0.333	0.341		20	0.002	0.003	0.229	0.256	0.261	0.26	0.261	0.273	0.268	0.304		20	0
10	0.004	0.006	0.186	0.238	0.25	0.259	0.258	0.264	0.277	0.299		10	0.001	0.019	0.05	0.165	0.273	0.342	0.439	0.503	0.49	0.565		10	0	0.007	0.198	0.257	0.253	0.288	0.296	0.297	0.318	0.337		10	0.001	0.007	0.247	0.268	0.259	0.261	0.264	0.262	0.258	0.287		10	0
5	0.007	0.007	0.186	0.241	0.242	0.253	0.252	0.255	0.261	0.281		5	0.003	0.02	0.031	0.156	0.253	0.36	0.426	0.518	0.507	0.567		5	0.003	0.015	0.139	0.23	0.235	0.29	0.301	0.311	0.319	0.324		5	0.001	0.02	0.242	0.251	0.253	0.261	0.271	0.264	0.269	0.291		5	0
2.5	0.004	0.007	0.131	0.236	0.234	0.246	0.24	0.249	0.245	0.271		2.5	0.004	0.026	0.019	0.125	0.249	0.351	0.453	0.515	0.543	0.587		2.5	0.003	0.018	0.083	0.218	0.224	0.304	0.328	0.346	0.366	0.361		2.5	0.002	0.027	0.241	0.26	0.256	0.254	0.262	0.261	0.26	0.287		2.5	0
1.25	0.008	0.01	0.085	0.209	0.221	0.251	0.254	0.257	0.263	0.285		1.25	0.048	0.032	0.018	0.074	0.223	0.361	0.469	0.524	0.56	0.617		1.25	0	0.016	0.018	0.204	0.207	0.317	0.361	0.399	0.442	0.447		1.25	0.001	0.02	0.199	0.265	0.261	0.258	0.258	0.261	0.268	0.287		1.25	0.001
0	0.001	0.037	0.054	0.12	0.077	0.128	0.131	0.351	0.139	0.415		0	0.001	0.083	0.199	0.7	0.746	0.847	0.829	0.821	0.817	0.825		0	0	0.03	0.056	0.088	0.088	0.158	0.287	0.178	0.345	0.296		0	0	0.035	0.05	0.055	0.198	0.376	0.432	0.392	0.461	0.0625		0	0.006
B2												B2												B2												B2												B2
	4	2	1	0.5	0.25	0.125	0.0625	0.03125	0.015625	0			4	2	1	0.5	0.25	0.125	0.0625	0.03125	0.015625	0			4	2	1	0.5	0.25	0.125	0.0625	0.03125	0.015625	0			4	2	1	0.5	0.25	0.125	0.0625	0.03125	0.015625	0			4
40	0	0.018	0	0.319	0.357	0.446	0.415	0.49	0.465	0.535		40	0.001	0.013	0.109	0.183	0.21	0.269	0.354	0.377	0.473	0.556		40	0.003	0.01	0.085	0.221	0.258	0.271	0.296	0.268	0.305	0.298		40	0	0.046	0.191	0.317	0.341	0.377	0.404	0.419	0.41	0.457		40	0.001
20	0.001	0.006	0.001	0.325	0.365	0.389	0.408	0.418	0.414	0.455		20	0.002	0.017	0.095	0.178	0.233	0.281	0.342	0.41	0.465	0.52		20	0.001	0.011	0.04	0.187	0.258	0.28	0.326	0.316	0.323	0.299		20	0.01	0.044	0.223	0.293	0.349	0.374	0.372	0.408	0.427	0.444		20	0.003
10	0	0.009	0	0.3	0.324	0.353	0.375	0.385	0.382	0.418		10	0.001	0.014	0.048	0.169	0.227	0.301	0.334	0.41	0.446	0.51		10	0.001	0.013	0.033	0.188	0.254	0.282	0.302	0.331	0.331	0.344		10	0	0.055	0.24	0.285	0.342	0.345	0.38	0.382	0.411	0.415		10	0
5	0.003	0.016	0	0.294	0.308	0.356	0.367	0.39	0.37	0.397		5	0.002	0.021	0.019	0.13	0.206	0.263	0.341	0.415	0.422	0.474		5	0.001	0.017	0.029	0.17	0.235	0.276	0.296	0.31	0.333	0.362		5	0.001	0.069	0.234	0.277	0.329	0.343	0.361	0.363	0.374	0.389		5	0.001
2.5	0.005	0.012	0	0.276	0.331	0.365	0.366	0.394	0.388	0.407		2.5	0.002	0.026	0.017	0.092	0.16	0.222	0.263	0.354	0.424	0.382		2.5	0.002	0.019	0.024	0.166	0.244	0.264	0.291	0.321	0.346	0.371		2.5	0	0.057	0.234	0.264	0.322	0.349	0.355	0.371	0.382	0.377		2.5	0.001
1.25	0.002	0.015	0	0.24	0.319	0.374	0.381	0.429	0.392	0.437		1.25	0.003	0.037	0.021	0.077	0.164	0.263	0.363	0.411	0.449	0.487		1.25	0.026	0.025	0.015	0.106	0.213	0.269	0.322	0.39	0.455	0.537		1.25	0.001	0.018	0.17	0.238	0.323	0.366	0.361	0.383	0.383	0.379		1.25	0.001
0	0	0.091	0	0.719	0.728	0.781	0.816	0.833	0.833	0.829		0	0.002	0.093	0.188	0.046	0.759	0.887	0.833	0.794	0.848	0.815		0	0.001	0.123	0.184	0.712	0.8	0.817	0.796	0.828	0.808	0.842		0	0.002	0.101	0.176	0.679	0.72	0.761	0.759	0.621	0.77	0.73		0	0.002
B3												B3												B3												B3												B3
	4	2	1	0.5	0.25	0.125	0.0625	0.03125	0.015625	0			4	2	1	0.5	0.25	0.125	0.0625	0.03125	0.015625	0			4	2	1	0.5	0.25	0.125	0.0625	0.03125	0.015625	0			4	2	1	0.5	0.25	0.125	0.0625	0.03125	0.015625	0			4
40	0.007	0.007	0.208	0.257	0.294	0.317	0.308	0.331	0.32	0.338		40	0.001	0.012	0.121	0.203	0.26	0.33	0.378	0.406	0.436	0.578		40	0	0.008	0.09	0.189	0.227	0.225	0.241	0.231	0.264	0.26		40	0	0.019	0.123	0.219	0.26	0.267	0.294	0.274	0.283	0.326		40	0
20	0.003	0.004	0.229	0.263	0.284	0.313	0.339	0.334	0.354	0.311		20	0.001	0.015	0.123	0.184	0.225	0.254	0.29	0.271	0.331	0.556		20	0.003	0.011	0.064	0.216	0.255	0.27	0.275	0.271	0.275	0.284		20	0.002	0.035	0.209	0.256	0.274	0.296	0.326	0.297	0.322	0.343		20	0
10	0	0.008	0.211	0.258	0.293	0.293	0.298	0.32	0.326	0.339		10	0.001	0.016	0.06	0.186	0.24	0.284	0.315	0.405	0.415	0.521		10	0.003	0.014	0.033	0.201	0.242	0.268	0.291	0.28	0.291	0.314		10	0.002	0.043	0.212	0.242	0.299	0.294	0.302	0.312	0.334	0.328		10	0.001
5	0.001	0.015	0.196	0.253	0.278	0.298	0.297	0.318	0.342	0.307		5	0.001	0.02	0.023	0.158	0.228	0.276	0.383	0.415	0.445	0.505		5	0.006	0.017	0.032	0.176	0.234	0.275	0.322	0.342	0.383	0.394		5	0.004	0.061	0.225	0.245	0.278	0.309	0.298	0.302	0.316	0.332		5	0
2.5	0	0.009	0.171	0.248	0.28	0.297	0.307	0.316	0.316	0.334		2.5	0.003	0.026	0.015	0.129	0.204	0.306	0.378	0.361	0.462	0.483		2.5	0.006	0.02	0.024	0.156	0.223	0.304	0.359	0.362	0.352	0.427		2.5	0.003	0.044	0.218	0.229	0.274	0.289	0.298	0.301	0.301	0.33		2.5	0
1.25	0.003	0.013	0.074	0.235	0.276	0.285	0.33	0.324	0.354	0.35		1.25	0.013	0.031	0.017	0.082	0.183	0.271	0.397	0.446	0.479	0.524		1.25	0.003	0.025	0.018	0.124	0.191	0.27	0.351	0.426	0.403	0.446		1.25	0.002	0.015	0.178	0.242	0.27	0.298	0.301	0.309	0.316	0.328		1.25	0
0	0.004	0.092	0.166	0.652	0.704	0.742	0.71	0.702	0.687	0.681		0	0.001	0.088	0.164	0.719	0.484	0.755	0.701	0.722	0.722	0.72		0	0.002	0.076	0.154	0.699	0.725	0.717	0.711	0.696	0.714	0.709		0	0.003	0.102	0.153	0.726	0.825	0.907	0.995	0.551	0.984	0.896		0	0.004
B4																								B4												B4
	4	2	1	0.5	0.25	0.125	0.0625	0.03125	0.015625	0															4	2	1	0.5	0.25	0.125	0.0625	0.03125	0.015625	0			4	2	1	0.5	0.25	0.125	0.0625	0.03125	0.015625	0
40	0.0008	0.0038	0.1908	0.2648	0.3108	0.3228	0.3438	0.3618	0.3128	0.3358														40	0.004	0.008	0.109	0.177	0.19	0.193	0.248	0.237	0.269	0.241		40	0	0.024	0.193	0.213	0.276	0.314	0.34	0.359	0.349	0.365
20	0.0038	0.0008	0.2328	0.3048	0.3168	0.3458	0.3368	0.3488	0.3578	0.3098														20	0.005	0.016	0.065	0.213	0.231	0.254	0.283	0.297	0.298	0.264		20	0	0.091	0.216	0.304	0.334	0.358	0.353	0.357	0.384	0.407
10	-0.0002	0.0018	0.2368	0.2418	0.2718	0.3128	0.2868	0.3058	0.3138	0.3008														10	0.007	0.014	0.038	0.159	0.217	0.221	0.255	0.254	0.278	0.269		10	0	0.108	0.268	0.266	0.303	0.318	0.337	0.322	0.339	0.362
5	0.0008	0.0058	0.1978	0.2378	0.2688	0.2828	0.2738	0.3048	0.2918	0.2978														5	0.011	0.02	0.027	0.147	0.187	0.212	0.224	0.246	0.233	0.243		5	0.001	0.061	0.239	0.222	0.309	0.294	0.321	0.325	0.326	0.333
2.5	0.0008	0.0058	0.1898	0.2318	0.2708	0.2598	0.2898	0.3038	0.2908	0.2948														2.5	0.017	0.025	0.031	0.142	0.187	0.215	0.213	0.222	0.241	0.238		2.5	0.001	0.017	0.218	0.243	0.258	0.285	0.282	0.318	0.307	0.329
1.25	0.0008	0.0078	0.1068	0.2058	0.2728	0.2848	0.2808	0.3128	0.2968	0.3098														1.25	0.008	0.034	0.021	0.109	0.147	0.187	0.225	0.242	0.265	0.259		1.25	0.003	0.009	0.15	0.214	0.258	0.283	0.286	0.327	0.292	0.333
0	0.0038	0.0768	0.2808	0.9468	1.0418	0.9458	0.8698	0.8468	0.8728	0.8808														0	0.014	0.097	0.241	0.942	1.047	0.958	0.906	0.881	1.057	0.885		0	0.017	0.099	0.307	0.765	0.972	0.345	0.947	0.833	0.886	0.954
PHAGE FLORA + POLYMYXIN B												PHAGE FRIZZY + POLYMYXIN B												PHAGE ZILLA + POLYMYXIN B												PHAGE PRESTO + POLYMYXIN B												PHAGE NOX + POLYMYXIN B
B1												B1												B1												B1												B1
	8	4	2	1	0.5	0.25	0.125	0.0625	0.03125	0			8	4	2	1	0.5	0.25	0.125	0.0625	0.03125	0			8	4	2	1	0.5	0.25	0.125	0.0625	0.03125	0			8	4	2	1	0.5	0.25	0.125	0.0625	0.03125	0			8
40	0	0.003	0.259	0.228	0.278	0.257	0.258	0.258	0.253	0.273		40	-0.001	0.001	0.235	0.211	0.256	0.248	0.273	0.238	0.236	0.224		40	0	0.003	0.001	0.212	0.254	0.386	0.592	0.296	0.623	0.703		40	-0.0006	0.0014	0.0014	0.1214	0.2114	0.2334	0.1964	0.2214	0.2154	0.2204		40	0
20	0.004	0.005	0.004	0.203	0.264	0.26	0.261	0.274	0.265	0.253		20	-0.001	-0.001	0.239	0.273	0.277	0.284	0.267	0.281	0.288	0.284		20	0.005	0.004	0.006	0.244	0.274	0.684	0.72	0.781	0.763	0.555		20	0.0004	0.0014	0.0014	0.0034	0.2214	0.2164	0.2284	0.2364	0.2314	0.2274		20	0.001
10	0.004	0.005	0.004	0.132	0.275	0.274	0.27	0.308	0.283	0.294		10	-0.001	0	0	0.274	0.314	0.312	0.31	0.319	0.326	0.327		10	0.006	0.007	0.008	0.198	0.348	0.705	0.759	0.721	0.705	0.749		10	0.0004	0.0004	0.0004	0.0054	0.2384	0.2394	0.2274	0.2414	0.2434	0.2664		10	0.001
5	0.008	0.008	0.006	0.177	0.267	0.299	0.264	0.26	0.274	0.291		5	0.011	0.022	0.141	0.193	0.316	0.326	0.324	0.328	0.334	0.33		5	0.013	0.015	0.021	0.068	0.35	0.684	0.705	0.664	0.617	0.671		5	0.0144	0.0054	0.2494	0.2324	0.2714	0.3124	0.2374	0.2564	0.2494	0.2554		5	0.014
2.5	0.007	0.009	0.009	0.017	0.266	0.278	0.598	0.368	0.545	0.419		2.5	-0.001	-0.001	0.001	0.069	0.279	0.333	0.326	0.329	0.34	0.325		2.5	0.013	0.014	0.014	0.042	0.276	0.672	0.648	0.641	0.632	0.651		2.5	0.0034	0.0024	0.0024	0.0054	0.2714	0.2874	0.2574	0.2544	0.2624	0.2664		2.5	0.002
1.25	0	0	0.235	0.012	0.242	0.33	0.514	0.377	0.555	0.566		1.25	0.017	-0.001	0.011	0.045	0.271	0.321	0.317	0.327	0.323	0.314		1.25	0.012	0.014	0.047	0.045	0.263	0.606	0.614	0.612	0.586	0.622		1.25	0.0014	0.0014	0.1984	0.0014	0.2424	0.2924	0.3744	0.3084	0.3004	0.3334		1.25	0.002
0	0.002	0.003	0.005	0.228	0.527	0.58	0.596	0.619	0.294	0.6165		0	0.012	0	0.139	0.385	0.421	0.409	0.326	0.333	0.302	0.5775		0	0.011	0.011	0.391	0.26	0.242	0.25	0.294	0.338	0.173	0.588333		0	0.0014	0.0004	0.1164	0.2334	0.5144	0.3654	0.3524	0.3164	0.3044	0.585733		0	0.003
B2												B2												B2												B2												B2
	8	4	2	1	0.5	0.25	0.125	0.0625	0.03125	0			8	4	2	1	0.5	0.25	0.125	0.0625	0.03125	0			8	4	2	1	0.5	0.25	0.125	0.0625	0.03125	0			8	4	2	1	0.5	0.25	0.125	0.0625	0.03125	0			8
40	0.0028	0.0058	0.0038	0.2738	0.2878	0.2868	0.2918	0.2918	0.2948	0.2888		40	0	0.002	0.286	0.299	0.218	0.321	0.303	0.252	ERROR IN SET UP	0.304		40	0	0.002	0	0.333	0.317	0.288	0.403	0.347	0.348	0.404		40	0	0.001	0	0.228	0.225	0.248	0.277	0.282	0.282	0.275		40	0.0006
20	0.0028	0.0028	0.0048	0.2228	0.3068	0.3038	0.3008	0.3288	0.3148	0.3238		20	0	0	0.194	0.306	0.303	0.326	0.338	0.3		0.354		20	0	0	0.001	0.276	0.304	0.32	0.329	0.373	0.383	0.4		20	0	0	0	0.203	0.267	0.278	0.283	0.301	0.293	0.288		20	0.0016
10	0.0038	0.0368	0.0038	0.1588	0.3108	0.3078	0.2948	0.3168	0.3128	0.3448		10	0	0	0	0.298	0.265	0.275	0.31	0.297		0.311		10	0	0	0.002	0.237	0.276	0.316	0.531	0.483	0.501	0.609		10	0	0	0	0.185	0.272	0.281	0.262	0.267	0.251	0.282		10	0.0026
5	0.0028	0.0038	0.0028	0.1388	0.2758	0.3308	0.2878	0.3038	0.3048	0.3298		5	0	0	0	0.251	0.319	0.321	0.322	0.311		0.302		5	0	0	0.001	0.224	0.259	0.346	0.522	0.569	0.541	0.557		5	0	0	0.001	0.186	0.273	0.295	0.283	0.285	0.283	0.285		5	0.0026
2.5	0.0018	0.0038	0.0028	0.0108	0.2718	0.3168	0.3138	0.3398	0.4518	0.4938		2.5	0	0	0.002	0.115	0.286	0.29	0.291	0.305		0.297		2.5	0	0	0	0.221	0.253	0.42	0.566	0.566	0.562	0.572		2.5	0	0	0	0.161	0.281	0.37	0.339	0.289	0.299	0.272		2.5	0.0016
1.25	0.0018	0.0028	0.0118	0.0738	0.2738	0.3118	0.5408	0.6148	0.5618	0.6328		1.25	0	0	0.015	0.192	0.285	0.298	0.314	0.307		0.321		1.25	0	0	0.001	0.18	0.251	0.423	0.552	0.559	0.572	0.64		1.25	0	0	0.001	0.158	0.275	0.359	0.494	0.488	0.456	0.474		1.25	0.0126
0	0.0008	0.0028	0.1258	0.0298	0.5628	0.5888	0.5478	0.5468	0.5488	0.57255		0	0	0	0.117	0.096	0.237	0.273	0.29	0.287		0.6616		0	0	0	0.025	0.126	0.267	0.315	0.314	0.335	0.352	0.662		0	0	0	0.113	0.291	0.449	0.618	0.341	0.811	0.808	0.6345		0	0.0006
B3												B3												B3												B3												B3
	8	4	2	1	0.5	0.25	0.125	0.0625	0.03125	0			8	4	2	1	0.5	0.25	0.125	0.0625	0.03125	0			8	4	2	1	0.5	0.25	0.125	0.0625	0.03125	0			8	4	2	1	0.5	0.25	0.125	0.0625	0.03125	0			8
40	0	0.003	0.001	0.353	0.357	0.34	0.308	0.343	0.336	0.309		40	0.005	0.002	0.001	0.323	0.378	0.37	0.385	0.392	0.417	0.395		40	0	0.002	0.003	0.287	0.288	0.296	0.292	0.291	0.294	0.343		40	0	0.001	0	0.214	0.254	0.273	0.25	0.263	0.295	0.312		40	0
20	0.003	0	0.002	0.259	0.295	0.302	0.292	0.323	0.332	0.311		20	0.001	0	0.001	0.262	0.367	0.367	0.358	0.37	0.372	0.41		20	0.001	0.001	0.004	0.248	0.316	0.305	0.299	0.307	0.308	0.321		20	0.001	0	0.001	0.182	0.26	0.251	0.294	0.296	0.283	0.306		20	0
10	0	0	0.002	0.222	0.282	0.296	0.3	0.288	0.298	0.319		10	0	0	0.057	0.175	0.347	0.341	0.367	0.363	0.366	0.383		10	0	0.001	0.003	0.163	0.325	0.305	0.292	0.305	0.302	0.322		10	0	0	0.001	0.203	0.263	0.268	0.276	0.279	0.272	0.277		10	0
5	0	0.001	0.001	0.197	0.294	0.278	0.27	0.277	0.272	0.293		5	0.003	0.003	0.001	0.166	0.337	0.351	0.351	0.356	0.367	0.38		5	0.001	0.003	0.004	0.074	0.309	0.305	0.295	0.32	0.312	0.328		5	0	0	0.001	0.183	0.291	0.306	0.321	0.278	0.292	0.3		5	0
2.5	0	0	0.001	0.181	0.278	0.281	0.31	0.345	0.364	0.394		2.5	0.001	0.001	0.001	0.08	0.309	0.358	0.393	0.381	0.401	0.412		2.5	0	0.003	0.007	0.023	0.298	0.312	0.393	0.385	0.401	0.393		2.5	0	0	0	0.177	0.274	0.38	0.473	0.382	0.298	0.407		2.5	0
1.25	0	0.001	0.003	0.183	0.273	0.293	0.428	0.464	0.479	0.475		1.25	0	0	0.071	0.068	0.271	0.361	0.397	0.389	0.408	0.422		1.25	0.001	0.01	0.007	0.025	0.299	0.326	0.488	0.503	0.5	0.492		1.25	0	0	0.002	0.175	0.288	0.464	0.575	0.554	0.486	0.485		1.25	0
0	0	0	0.081	0.091	0.191	0.27	0.265	0.453	0.461	0.659		0	0	0.001	0.151	0.393	0.866	0.853	0.811	0.825	0.818	0.816		0	0.001	0.002	0.009	0.042	0.165	0.197	0.23	0.211	0.473	0.459		0	0	0	0.03	0.044	0.163	0.388	0.163	0.14	0.264	0.662		0	0
																																																B4
																																																	8
																																																40	0
																																																20	0
																																																10	0
																																																5	0.001
																																																2.5	0
																																																1.25	0.001
																																																0	0.001
[truncated: 64 more columns]

## Sheet: Fig. 6a-c
Condition		Total cfu counts		Frequency of lysogens
		Dilution	cfu (10-fold dilution)	Total survivors	# Lysogens	# Non lysogens
UN		7	118
Phage Nox		6	63	20	17	3
Phage Meadow		6	196	20	20	0
Tobramycin (ug/mL)	1	5	416
	0.5	6	264
Meropenem (ug/mL)	0.25	5	269
	0.125	6	65
	0.063	6	93
	0.031	7	32
Phage Nox + Tobramycin (ug/mL)	1	0	216	20	14	6
	0.5	2	162	20	18	2
Phage Meadow + Meropenem (ug/mL)	0.25	4	37	20	20	0
	0.125	4	171	20	20	0
	0.063	4	292	20	20	0
	0.031	5	191	20	20	0
	no colonies, placed 1 for LOD
Condition		Total cfu counts		Frequency of lysogens
		Dilution	cfu (10-fold dilution)	Total survivors	# Lysogens	# Non lysogens
UN		6	142
Phage Cinder		5	139	20	12	8
Piperacillin (ug/mL)	2	6	97
	1	7	45
	0.5	6	83
Phage Cinder + Piperacillin (ug/mL)	2	4	67	20	7	13
	1	5	33	20	5	15
	0.5	5	40	20	11	9

## Sheet: Fig. 6d-f
OD 600 nm
Biological replicate	Strain	Tobramycin (ug/mL)
		4	2	1	0.5	0.25	0.125	0.0625	0.03125	0.015625	0.0078125	0
B1	PA14	0.01	0.085	0.234	0.308	0.405	0.599	0.663	0.721	0.745	0.716	0.674
		0.011	0.078	0.168	0.281	0.492	0.584	0.679	0.689	0.716	0.701	0.733
		0.01	0.073	0.264	0.301	0.58	0.659	0.693	0.705	0.659	0.698	0.747
	PA14 phage Nox lysogen	0.02	0.079	0.183	0.299	0.457	0.723	0.662	0.649	0.583	0.605	0.655
		0.017	0.113	0.246	0.336	0.448	0.675	0.623	0.589	0.646	0.577	0.651
		0.025	0.088	0.263	0.354	0.394	0.58	0.678	0.574	0.623	0.642	0.718
B2	PA14	0.019	0.124	0.255	0.641	0.685	0.756	0.805	0.746	0.84	0.905	0.823
		0.021	0.107	0.233	0.458	0.723	0.658	0.774	0.832	0.846	0.917	0.913
		0.02	0.107	0.304	0.68	0.732	0.647	0.788	0.807	0.872	0.563	0.896
	PA14 phage Nox lysogen	0.024	0.145	0.226	0.518	0.545	0.605	0.608	0.593	0.572	0.568	0.506
		0.027	0.157	0.287	0.437	0.532	0.563	0.579	0.58	0.6	0.56	0.529
		0.024	0.15	0.244	0.432	0.493	0.54	0.557	0.536	0.569	0.526	0.561
B3	PA14	0.007	0.076	0.181	0.621	0.634	0.73	0.701	0.69	0.612	0.626	0.748
		0.008	0.089	0.215	0.548	0.57	0.673	0.689	0.696	0.705	0.726	0.705
		0.009	0.084	0.243	0.565	0.54	0.664	0.715	0.582	0.909	0.743	0.696
	PA14 phage Nox lysogen	0.015	0.099	0.246	0.356	0.509	0.549	0.551	0.569	0.584	0.601	0.524
		0.008	0.082	0.26	0.364	0.504	0.579	0.603	0.605	0.546	0.551	0.545
		0.007	0.087	0.139	0.334	0.485	0.561	0.593	0.562	0.559	0.523	0.512
OD 600 nm
Biological replicate	Strain	Meropenem (ug/mL)
		4	2	1	0.5	0.25	0.125	0.0625	0.03125	0.015625	0.0078125	0
B1	PA14	0.042	0.051	0.087	0.11	0.152	0.409	0.786	0.943	0.891	0.936	0.921
		0.044	0.06	0.088	0.121	0.149	0.376	0.673	0.916	0.752	0.962	0.929
		0.05	0.054	0.087	0.116	0.122	0.379	0.639	0.782	0.583	0.938	0.718
	PA14 phage Meadow lysogen	0.046	0.08	0.098	0.127	0.174	0.261	0.422	0.577	0.548	0.593	0.565
		0.056	0.081	0.099	0.134	0.158	0.292	0.417	0.599	0.58	0.57	0.566
		0.057	0.094	0.102	0.116	0.125	0.233	0.428	0.481	0.566	0.572	0.563
B2	PA14	0.048	0.058	0.088	0.117	0.144	0.44	0.618	0.95	0.646	0.999	0.919
		0.05	0.052	0.087	0.105	0.146	0.447	0.671	0.937	0.841	0.849	0.825
		0.052	0.061	0.089	0.106	0.139	0.405	0.68	0.925	0.86	0.947	0.891
	PA14 phage Meadow lysogen	0.056	0.089	0.105	0.13	0.224	0.32	0.4	0.575	0.576	0.561	0.526
		0.058	0.086	0.108	0.142	0.199	0.313	0.595	0.6		0.307
		0.054	0.095	0.11	0.133	0.174	0.258	0.562	0.543	0.537	0.513	0.498
B3	PA14	0.06	0.064	0.071	0.069	0.144	0.469	0.765	0.823	0.868	0.918	0.895
		0.059	0.064	0.075	0.088	0.177	0.448	0.772	0.832	0.775	0.899	0.741
		0.06	0.066	0.079	0.095	0.197	0.459	0.741	0.767	0.948	0.935	0.735
	PA14 phage Meadow lysogen	0.072	0.092	0.128	0.165	0.195	0.294	0.495	0.529	0.496	0.458	0.476
		0.069	0.093	0.125	0.185	0.233	0.319	0.512	0.545	0.506	0.504	0.48
		0.068	0.093	0.11	0.177	0.221	0.318	0.504	0.574	0.498	0.494	0.492
B4	PA14	0.055	0.057	0.078	0.098	0.157	0.528	0.923	0.984	1.056	1.124	1.037
		0.056	0.076	0.105	0.134	0.198	0.541	0.858	1.029	1.075	1.105	0.884
		0.06	0.075	0.111	0.122	0.255	0.517	0.778	1.062	1.07	1.149	1.091
	PA14 phage Meadow lysogen	0.068	0.089	0.099	0.146	0.224	0.316	0.527	0.594	0.546	0.538	0.47
		0.066	0.09	0.103	0.146	0.207	0.327	0.511	0.603	0.592	0.572	0.498
		0.071	0.091	0.116	0.146	0.192	0.231	0.476	0.612	0.558	0.557	0.5
OD 600 nm
Biological replicate	Strain	Piperacillin (ug/mL)
		32	16	8	4	2	1	0.5	0.25	0.125	0.0625	0
B1	PA14	0.25	0.207	0.212	0.253	0.626	0.846	0.723	0.707	0.705	0.703	0.708
		0.197	0.202	0.21	0.234	0.595	0.917	0.753	0.706	0.719	0.719	0.738
		0.195	0.21	0.22	0.219	0.741	1.121	0.742	0.565	0.708	0.735	0.678
	PA14 phage Cinder lysogen	0.204	0.214	0.205	0.214	0.451	0.672	0.713	0.587	0.642	0.794	0.925
		0.191	0.216	0.218	0.232	0.441	0.694	0.715	0.809	0.804	0.806	0.906
		0.22	0.219	0.206	0.225	0.396	0.679	0.764	0.523	0.826	0.833	0.885
B2	PA14	0.187	0.209	0.214	0.332	0.728	0.794	0.899	0.89	0.861	0.847	0.882
		0.197	0.198	0.22	0.312	0.753	0.754	0.773	0.864	0.884	0.779	1.015
		0.195	0.204	0.199	0.338	0.719	0.681	0.607	0.795	0.887	0.868	0.908
	PA14 phage Cinder lysogen	0.187	0.209	0.214	0.332	0.728	0.794	0.899	0.89	0.861	0.847	0.882
		0.197	0.198	0.22	0.312	0.753	0.754	0.773	0.864	0.884	0.779	1.015
		0.195	0.204	0.199	0.338	0.719	0.681	0.607	0.795	0.887	0.868	0.908
B3	PA14	0.11	0.06	0.093	0.213	0.716	0.688	0.875	0.765	0.826	0.904	0.89
		0.101	0.055	0.163	0.264	0.714	0.495	0.711	0.584	0.833	0.79	0.79
		0.104	0.065	0.197	0.276	0.696	0.577	0.71	0.784	0.818	0.776	0.855
	PA14 phage Cinder lysogen	0.117	0.076	0.183	0.228	0.485	0.602	0.806	0.703	0.648	0.673	0.689
		0.101	0.061	0.218	0.227	0.529	0.616	0.756	0.729	0.698	0.654	0.702
		0.111	0.069	0.127	0.222	0.466	0.656	0.641	0.764	0.742	0.774	0.804

[truncated: 6 more sheets: Fig. 7a, Fig. 7b, Fig. S1, Fig. S2a, Fig. S3a, Fig. S3b]
